# Supplementary material for: Profound Effects of Dexamethasone on the Immunological State, Synthesis and Secretion Capacity of Human Testicular Peritubular Cells
Source: Cells. 2022 Oct 9;11(19):3164. doi: 10.3390/cells11193164 (PMC9562650; doi:10.3390/cells11193164)
Supplement: Supplementary file 1 [file cells-11-03164-s001.zip]

Archive with 2 entries (2 files):
- cells-1842134 - supplementary.pdf
- Table S2.xlsx
