# Supplementary material for: Profound Effects of Dexamethasone on the Immunological State, Synthesis and Secretion Capacity of Human Testicular Peritubular Cells
Source: Cells. 2022 Oct 9;11(19):3164. doi: 10.3390/cells11193164 (PMC9562650; doi:10.3390/cells11193164)
Supplement: Supplementary file 1 [file cells-11-03164-s001.zip › Table S2.xlsx]

## Sheet: S1_24hProteome_ALL
Uniprot identifiers	Gene names	Protein names	Intensity	MS/MS count
P08670	VIM	Vimentin	16000000000000	25549
P63261	ACTG1	Actin, cytoplasmic 2;Actin, cytoplasmic 2, N-terminally processed	11445000000000	14242		Table S1: all proteins identified in the proteome of HTPC-cells DEX-stimulated for 24 h
P21333	FLNA	Filamin-A	4055000000000	14837
P35579	MYH9	Myosin-9	3501800000000	16101
P04406	GAPDH	Glyceraldehyde-3-phosphate dehydrogenase	3110300000000	6564
P07355;A6NMY6	ANXA2;ANXA2P2	Annexin A2;Putative annexin A2-like protein	2880700000000	4916
Q09666	AHNAK	Neuroblast differentiation-associated protein AHNAK	2782300000000	21366
P14618	PKM	Pyruvate kinase PKM	2748700000000	9243
P68104;Q5VTE0	EEF1A1;EEF1A1P5	Elongation factor 1-alpha 1;Putative elongation factor 1-alpha-like 3	2658100000000	7343
P02545	LMNA	Prelamin-A/C;Lamin-A/C	2574300000000	6468
P06703	S100A6	Protein S100-A6	2536300000000	786
P08758	ANXA5	Annexin A5	2457700000000	4210
P68363	TUBA1B	Tubulin alpha-1B chain	2072800000000	6505
P68371	TUBB4B	Tubulin beta-4B chain	1971800000000	6743
P14625	HSP90B1	Endoplasmin	1850300000000	5285
P11021	HSPA5	78 kDa glucose-regulated protein	1843300000000	6775
P04075	ALDOA	Fructose-bisphosphate aldolase A	1794800000000	3480
P07237	P4HB	Protein disulfide-isomerase	1678600000000	6041
O43707	ACTN4	Alpha-actinin-4	1615000000000	7322
Q15149	PLEC	Plectin	1578400000000	15148
P09382	LGALS1	Galectin-1	1560700000000	2616
P09936	UCHL1	Ubiquitin carboxyl-terminal hydrolase isozyme L1	1525100000000	2680
P06733	ENO1	Alpha-enolase	1509300000000	5082
P30101	PDIA3	Protein disulfide-isomerase A3	1483600000000	3531
P11142	HSPA8	Heat shock cognate 71 kDa protein	1265100000000	4335
Q9Y490	TLN1	Talin-1	1223500000000	8908
P07900	HSP90AA1	Heat shock protein HSP 90-alpha	1179800000000	4589
Q13813	SPTAN1	Spectrin alpha chain, non-erythrocytic 1	1163700000000	9952
P00338	LDHA	L-lactate dehydrogenase A chain	1137200000000	2950
P50454	SERPINH1	Serpin H1	1115700000000	4046
P60174	TPI1	Triosephosphate isomerase	1081300000000	2571
P13639	EEF2	Elongation factor 2	1078500000000	4906
P27797	CALR	Calreticulin	1048200000000	4687
Q01082	SPTBN1	Spectrin beta chain, non-erythrocytic 1	1016900000000	9201
P62328	TMSB4X	Thymosin beta-4;Hematopoietic system regulatory peptide	1007900000000	756
Q07065	CKAP4	Cytoskeleton-associated protein 4	997940000000	3995
P62937	PPIA	Peptidyl-prolyl cis-trans isomerase A;Peptidyl-prolyl cis-trans isomerase A, N-terminally processed	988250000000	2120
P29401	TKT	Transketolase	977330000000	3427
P23528	CFL1	Cofilin-1	963140000000	2429
Q06830	PRDX1	Peroxiredoxin-1	954760000000	1912
P68032	ACTC1	Actin, alpha cardiac muscle 1	943440000000	2032
P04083	ANXA1	Annexin A1	931540000000	2803
Q00610	CLTC	Clathrin heavy chain 1	924340000000	6056
P63104	YWHAZ	14-3-3 protein zeta/delta	879490000000	1840
Q05682	CALD1	Caldesmon	862870000000	2690
P07602	PSAP	Prosaposin;Saposin-A;Saposin-B-Val;Saposin-B;Saposin-C;Saposin-D	822070000000	2777
P18206	VCL	Vinculin	810300000000	4587
P23284	PPIB	Peptidyl-prolyl cis-trans isomerase B	807660000000	1851
Q16555	DPYSL2	Dihydropyrimidinase-related protein 2	804870000000	3560
P26038	MSN	Moesin	802490000000	3451
P07858	CTSB	Cathepsin B;Cathepsin B light chain;Cathepsin B heavy chain	790880000000	1675
O14558	HSPB6	Heat shock protein beta-6	756980000000	1085
Q99879;Q99877;Q93079;Q5QNW6;P62807;P58876;O60814;P57053;Q99880	HIST1H2BM;HIST1H2BN;HIST1H2BH;HIST2H2BF;HIST1H2BC;HIST1H2BD;HIST1H2BK;H2BFS;HIST1H2BL	Histone H2B type 1-M;Histone H2B type 1-N;Histone H2B type 1-H;Histone H2B type 2-F;Histone H2B type 1-C/E/F/G/I;Histone H2B type 1-D;Histone H2B type 1-K;Histone H2B type F-S;Histone H2B type 1-L	718880000000	601
P07737	PFN1	Profilin-1	715280000000	2027
P15144	ANPEP	Aminopeptidase N	703970000000	3821
P13797	PLS3	Plastin-3	699650000000	3251
Q16777;Q6FI13	HIST2H2AC;HIST2H2AA3	Histone H2A type 2-C;Histone H2A type 2-A	684960000000	1016
P62979	RPS27A	Ubiquitin-40S ribosomal protein S27a;Ubiquitin;40S ribosomal protein S27a	684930000000	1305
P37802	TAGLN2	Transgelin-2	669650000000	1897
P67936	TPM4	Tropomyosin alpha-4 chain	668640000000	1991
Q14315	FLNC	Filamin-C	649480000000	5811
P62258	YWHAE	14-3-3 protein epsilon	627820000000	1963
P00558	PGK1	Phosphoglycerate kinase 1	619750000000	2984
P08133	ANXA6	Annexin A6	608520000000	3161
O43852	CALU	Calumenin	603540000000	2784
Q01995	TAGLN	Transgelin	600320000000	2393
P06576	ATP5B	ATP synthase subunit beta, mitochondrial	595190000000	2773
O60701	UGDH	UDP-glucose 6-dehydrogenase	593020000000	3297
P07437	TUBB	Tubulin beta chain	586850000000	1624
P46940	IQGAP1	Ras GTPase-activating-like protein IQGAP1	564470000000	4809
Q14764	MVP	Major vault protein	556690000000	4211
P07339	CTSD	Cathepsin D;Cathepsin D light chain;Cathepsin D heavy chain	552080000000	2506
P10599	TXN	Thioredoxin	549030000000	1947
P60660	MYL6	Myosin light polypeptide 6	542140000000	1202
P12814	ACTN1	Alpha-actinin-1	535460000000	3386
Q01518	CAP1	Adenylyl cyclase-associated protein 1	531450000000	2512
P84243	H3F3A	Histone H3.3	525590000000	752
P10809	HSPD1	60 kDa heat shock protein, mitochondrial	524260000000	3061
P08238	HSP90AB1	Heat shock protein HSP 90-beta	510920000000	3059
Q6NZI2	PTRF	Polymerase I and transcript release factor	509750000000	1379
P07195	LDHB	L-lactate dehydrogenase B chain	483570000000	1509
P06748	NPM1	Nucleophosmin	479410000000	1760
P0DP25;P0DP24;P0DP23			479000000000	1219
Q14204	DYNC1H1	Cytoplasmic dynein 1 heavy chain 1	475810000000	7102
Q14697	GANAB	Neutral alpha-glucosidase AB	468580000000	3318
P25705	ATP5A1	ATP synthase subunit alpha, mitochondrial	461960000000	2207
P22392;O60361	NME2;NME2P1	Nucleoside diphosphate kinase B;Putative nucleoside diphosphate kinase	459660000000	1087
P18669	PGAM1	Phosphoglycerate mutase 1	452280000000	1456
Q8NBS9	TXNDC5	Thioredoxin domain-containing protein 5	445590000000	2033
P13489	RNH1	Ribonuclease inhibitor	442320000000	2108
P09211	GSTP1	Glutathione S-transferase P	439310000000	1554
P62805	HIST1H4A	Histone H4	428050000000	1658
Q9NZM1	MYOF	Myoferlin	418570000000	4780
P04792	HSPB1	Heat shock protein beta-1	416310000000	1331
P55072	VCP	Transitional endoplasmic reticulum ATPase	410390000000	3391
P13667	PDIA4	Protein disulfide-isomerase A4	402410000000	2548
P13987	CD59	CD59 glycoprotein	401790000000	743
P11413	G6PD	Glucose-6-phosphate 1-dehydrogenase	396680000000	2475
P22626	HNRNPA2B1	Heterogeneous nuclear ribonucleoproteins A2/B1	382240000000	1647
P61978	HNRNPK	Heterogeneous nuclear ribonucleoprotein K	376360000000	2085
P22314	UBA1	Ubiquitin-like modifier-activating enzyme 1	371230000000	2609
P31946	YWHAB	14-3-3 protein beta/alpha;14-3-3 protein beta/alpha, N-terminally processed	370380000000	1273
O75083	WDR1	WD repeat-containing protein 1	359630000000	2413
P27816	MAP4	Microtubule-associated protein 4	355060000000	2284
Q96AY3	FKBP10	Peptidyl-prolyl cis-trans isomerase FKBP10	340170000000	1974
O75369	FLNB	Filamin-B	336400000000	4631
P27348	YWHAQ	14-3-3 protein theta	336060000000	1064
P40926	MDH2	Malate dehydrogenase, mitochondrial	335110000000	1633
Q16881	TXNRD1	Thioredoxin reductase 1, cytoplasmic	334540000000	2081
P27487	DPP4	Dipeptidyl peptidase 4;Dipeptidyl peptidase 4 membrane form;Dipeptidyl peptidase 4 soluble form	332170000000	2398
P17931	LGALS3	Galectin-3	330120000000	876
P06744	GPI	Glucose-6-phosphate isomerase	328170000000	1714
P02452	COL1A1	Collagen alpha-1(I) chain	326470000000	2142
P30086	PEBP1	Phosphatidylethanolamine-binding protein 1;Hippocampal cholinergic neurostimulating peptide	325860000000	1580
Q15084	PDIA6	Protein disulfide-isomerase A6	324490000000	1707
P12111	COL6A3	Collagen alpha-3(VI) chain	313570000000	3996
Q99536	VAT1	Synaptic vesicle membrane protein VAT-1 homolog	306150000000	1645
O60664	PLIN3	Perilipin-3	301500000000	2035
Q07954	LRP1	Prolow-density lipoprotein receptor-related protein 1;Low-density lipoprotein receptor-related protein 1 85 kDa subunit;Low-density lipoprotein receptor-related protein 1 515 kDa subunit;Low-density lipoprotein receptor-related protein 1 intracellular domain	295780000000	4122
P08865	RPSA	40S ribosomal protein SA	294370000000	1487
Q00839	HNRNPU	Heterogeneous nuclear ribonucleoprotein U	293770000000	1910
P38646	HSPA9	Stress-70 protein, mitochondrial	292060000000	2500
P05556	ITGB1	Integrin beta-1	290660000000	1930
Q14195	DPYSL3	Dihydropyrimidinase-related protein 3	290500000000	1964
Q99497	PARK7	Protein deglycase DJ-1	290330000000	1051
P62241	RPS8	40S ribosomal protein S8	289170000000	1459
P11279	LAMP1	Lysosome-associated membrane glycoprotein 1	288760000000	772
P0DMV9;P0DMV8	HSPA1B;HSPA1A	Heat shock 70 kDa protein 1B;Heat shock 70 kDa protein 1A	285470000000	2190
P63244	GNB2L1	Guanine nucleotide-binding protein subunit beta-2-like 1;Guanine nucleotide-binding protein subunit beta-2-like 1, N-terminally processed	284110000000	1549
P49327	FASN	Fatty acid synthase;[Acyl-carrier-protein] S-acetyltransferase;[Acyl-carrier-protein] S-malonyltransferase;3-oxoacyl-[acyl-carrier-protein] synthase;3-oxoacyl-[acyl-carrier-protein] reductase;3-hydroxyacyl-[acyl-carrier-protein] dehydratase;Enoyl-[acyl-carrier-protein] reductase;Oleoyl-[acyl-carrier-protein] hydrolase	277760000000	3609
Q15293	RCN1	Reticulocalbin-1	275180000000	1024
P46777	RPL5	60S ribosomal protein L5	272940000000	1246
P53396	ACLY	ATP-citrate synthase	272210000000	2610
Q9Y696	CLIC4	Chloride intracellular channel protein 4	270810000000	1606
P05387	RPLP2	60S acidic ribosomal protein P2	269330000000	1026
P52209	PGD	6-phosphogluconate dehydrogenase, decarboxylating	268070000000	1885
Q9P2E9	RRBP1	Ribosome-binding protein 1	267700000000	2634
P52565	ARHGDIA	Rho GDP-dissociation inhibitor 1	265820000000	1110
Q13162	PRDX4	Peroxiredoxin-4	265540000000	1360
O00299	CLIC1	Chloride intracellular channel protein 1	263910000000	1366
P60842	EIF4A1	Eukaryotic initiation factor 4A-I	263850000000	1753
P04080	CSTB	Cystatin-B	263790000000	720
P09651;Q32P51	HNRNPA1;HNRNPA1L2	Heterogeneous nuclear ribonucleoprotein A1;Heterogeneous nuclear ribonucleoprotein A1, N-terminally processed;Heterogeneous nuclear ribonucleoprotein A1-like 2	263690000000	1348
P41250	GARS	Glycine--tRNA ligase	261660000000	1978
P42330	AKR1C3	Aldo-keto reductase family 1 member C3	260410000000	1500
P61247	RPS3A	40S ribosomal protein S3a	258190000000	1391
P29692	EEF1D	Elongation factor 1-delta	258070000000	995
P50395	GDI2	Rab GDP dissociation inhibitor beta	257050000000	1776
O43175	PHGDH	D-3-phosphoglycerate dehydrogenase	253240000000	1276
P00387	CYB5R3	NADH-cytochrome b5 reductase 3;NADH-cytochrome b5 reductase 3 membrane-bound form;NADH-cytochrome b5 reductase 3 soluble form	252030000000	1651
Q02878	RPL6	60S ribosomal protein L6	249680000000	1037
P61916	NPC2	Epididymal secretory protein E1	246430000000	487
Q14956	GPNMB	Transmembrane glycoprotein NMB	244610000000	278
P31949	S100A11	Protein S100-A11;Protein S100-A11, N-terminally processed	244370000000	781
P62826	RAN	GTP-binding nuclear protein Ran	241730000000	850
P39023	RPL3	60S ribosomal protein L3	241600000000	975
P14314	PRKCSH	Glucosidase 2 subunit beta	239690000000	1151
P36578	RPL4	60S ribosomal protein L4	236990000000	1378
P02794	FTH1	Ferritin heavy chain;Ferritin heavy chain, N-terminally processed	234910000000	972
P12109	COL6A1	Collagen alpha-1(VI) chain	233650000000	1882
P19338	NCL	Nucleolin	231340000000	1431
P19105	MYL12A	Myosin regulatory light chain 12A	230700000000	988
P13674	P4HA1	Prolyl 4-hydroxylase subunit alpha-1	230470000000	1838
P25398	RPS12	40S ribosomal protein S12	229860000000	1071
P05386	RPLP1	60S acidic ribosomal protein P1	229710000000	397
Q14192	FHL2	Four and a half LIM domains protein 2	229430000000	1722
Q15075	EEA1	Early endosome antigen 1	228420000000	2949
P30041	PRDX6	Peroxiredoxin-6	228220000000	1677
P48643	CCT5	T-complex protein 1 subunit epsilon	226580000000	1873
Q04828	AKR1C1	Aldo-keto reductase family 1 member C1	224270000000	1134
Q15019	2002-09-01	Septin-2	223630000000	1619
P00352	ALDH1A1	Retinal dehydrogenase 1	222030000000	1941
P07910	HNRNPC	Heterogeneous nuclear ribonucleoproteins C1/C2	219090000000	1161
Q9NVA2	2011-09-01	Septin-11	218870000000	1825
P00441	SOD1	Superoxide dismutase [Cu-Zn]	217500000000	1218
P11766	ADH5	Alcohol dehydrogenase class-3	215990000000	1407
P46821	MAP1B	Microtubule-associated protein 1B;MAP1B heavy chain;MAP1 light chain LC1	215100000000	2826
P07814	EPRS	Bifunctional glutamate/proline--tRNA ligase;Glutamate--tRNA ligase;Proline--tRNA ligase	214180000000	2845
P26641	EEF1G	Elongation factor 1-gamma	213370000000	1435
Q14247	CTTN	Src substrate cortactin	211190000000	1287
P17655	CAPN2	Calpain-2 catalytic subunit	210310000000	2027
Q9UHD8	2009-09-01	Septin-9	209790000000	1758
P15559	NQO1	NAD(P)H dehydrogenase [quinone] 1	208940000000	1035
P04843	RPN1	Dolichyl-diphosphooligosaccharide--protein glycosyltransferase subunit 1	207790000000	1856
Q7KZF4	SND1	Staphylococcal nuclease domain-containing protein 1	205630000000	2377
P27824	CANX	Calnexin	204970000000	1422
Q15365	PCBP1	Poly(rC)-binding protein 1	202930000000	1047
P60709	ACTB	Actin, cytoplasmic 1;Actin, cytoplasmic 1, N-terminally processed	202280000000	188
P07686	HEXB	Beta-hexosaminidase subunit beta;Beta-hexosaminidase subunit beta chain B;Beta-hexosaminidase subunit beta chain A	200430000000	1554
P27635;Q96L21	RPL10;RPL10L	60S ribosomal protein L10;60S ribosomal protein L10-like	200380000000	839
P60903	S100A10	Protein S100-A10	200280000000	1309
P61158	ACTR3	Actin-related protein 3	200160000000	1730
P49411	TUFM	Elongation factor Tu, mitochondrial	199710000000	1530
Q9BUF5	TUBB6	Tubulin beta-6 chain	199250000000	1506
Q96D15	RCN3	Reticulocalbin-3	198750000000	1295
Q00341	HDLBP	Vigilin	198680000000	2350
P52272	HNRNPM	Heterogeneous nuclear ribonucleoprotein M	195670000000	1728
Q16181	2007-09-01	Septin-7	195270000000	1298
Q14974	KPNB1	Importin subunit beta-1	194910000000	1510
P63241;Q6IS14	EIF5A;EIF5AL1	Eukaryotic translation initiation factor 5A-1;Eukaryotic translation initiation factor 5A-1-like	194780000000	1077
P61981	YWHAG	14-3-3 protein gamma;14-3-3 protein gamma, N-terminally processed	190220000000	962
P62081	RPS7	40S ribosomal protein S7	190080000000	822
P78417	GSTO1	Glutathione S-transferase omega-1	189210000000	1480
Q9ULV4	CORO1C	Coronin-1C	187600000000	1496
P09525	ANXA4	Annexin A4	187440000000	1300
P21796	VDAC1	Voltage-dependent anion-selective channel protein 1	187040000000	1183
P32119	PRDX2	Peroxiredoxin-2	186120000000	799
Q8WUM4	PDCD6IP	Programmed cell death 6-interacting protein	185300000000	2225
O75874	IDH1	Isocitrate dehydrogenase [NADP] cytoplasmic	183730000000	1153
P62701	RPS4X	40S ribosomal protein S4, X isoform	179350000000	1387
P10412	HIST1H1E	Histone H1.4	176840000000	369
P40925	MDH1	Malate dehydrogenase, cytoplasmic	176580000000	1024
P40939	HADHA	Trifunctional enzyme subunit alpha, mitochondrial;Long-chain enoyl-CoA hydratase;Long chain 3-hydroxyacyl-CoA dehydrogenase	176440000000	1805
P36871	PGM1	Phosphoglucomutase-1	176140000000	1425
P62879	GNB2	Guanine nucleotide-binding protein G(I)/G(S)/G(T) subunit beta-2	175620000000	903
O95810	SDPR	Serum deprivation-response protein	175470000000	685
P23396	RPS3	40S ribosomal protein S3	174660000000	1222
P62424	RPL7A	60S ribosomal protein L7a	174350000000	1027
P34932	HSPA4	Heat shock 70 kDa protein 4	174250000000	1886
Q03135	CAV1	Caveolin-1	172860000000	367
P12956	XRCC6	X-ray repair cross-complementing protein 6	171460000000	1477
Q12884	FAP	Prolyl endopeptidase FAP;Antiplasmin-cleaving enzyme FAP, soluble form	170880000000	2111
Q86UP2	KTN1	Kinectin	170590000000	2201
P49368	CCT3	T-complex protein 1 subunit gamma	169970000000	1636
P78371	CCT2	T-complex protein 1 subunit beta	169050000000	1553
Q16658	FSCN1	Fascin	168750000000	1460
P04632	CAPNS1	Calpain small subunit 1	168530000000	1057
P62910	RPL32	60S ribosomal protein L32	167540000000	745
P05388;Q8NHW5	RPLP0;RPLP0P6	60S acidic ribosomal protein P0;60S acidic ribosomal protein P0-like	166970000000	1254
Q9Y4L1	HYOU1	Hypoxia up-regulated protein 1	166280000000	1791
P47756	CAPZB	F-actin-capping protein subunit beta	166200000000	1332
P05023	ATP1A1	Sodium/potassium-transporting ATPase subunit alpha-1	165730000000	1500
P30044	PRDX5	Peroxiredoxin-5, mitochondrial	165550000000	1145
P61769	B2M	Beta-2-microglobulin;Beta-2-microglobulin form pI 5.3	164700000000	480
Q14108	SCARB2	Lysosome membrane protein 2	164540000000	1032
Q9NZN4	EHD2	EH domain-containing protein 2	164200000000	1350
P11940;Q9H361	PABPC1;PABPC3	Polyadenylate-binding protein 1;Polyadenylate-binding protein 3	164170000000	1628
O00159	MYO1C	Unconventional myosin-Ic	163630000000	2095
Q04446	GBE1	1,4-alpha-glucan-branching enzyme	163320000000	1551
P23381	WARS	Tryptophan--tRNA ligase, cytoplasmic;T1-TrpRS;T2-TrpRS	162620000000	1357
Q86VP6	CAND1	Cullin-associated NEDD8-dissociated protein 1	162100000000	1917
P61604	HSPE1	10 kDa heat shock protein, mitochondrial	161660000000	715
P18124	RPL7	60S ribosomal protein L7	160760000000	1009
P17987	TCP1	T-complex protein 1 subunit alpha	159970000000	1505
Q562R1	ACTBL2	Beta-actin-like protein 2	158800000000	25
P50990	CCT8	T-complex protein 1 subunit theta	158780000000	1858
P62750	RPL23A	60S ribosomal protein L23a	158400000000	565
P09429;B2RPK0	HMGB1;HMGB1P1	High mobility group protein B1;Putative high mobility group protein B1-like 1	157480000000	885
P40227	CCT6A	T-complex protein 1 subunit zeta	157430000000	1369
Q3ZCM7	TUBB8	Tubulin beta-8 chain	157040000000	298
P61313	RPL15	60S ribosomal protein L15	156930000000	723
Q96HC4	PDLIM5	PDZ and LIM domain protein 5	156280000000	1485
Q9H299	SH3BGRL3	SH3 domain-binding glutamic acid-rich-like protein 3	156090000000	519
P30040	ERP29	Endoplasmic reticulum resident protein 29	155790000000	917
O94979	SEC31A	Protein transport protein Sec31A	155320000000	1651
P62917	RPL8	60S ribosomal protein L8	155160000000	955
P37837	TALDO1	Transaldolase	154590000000	702
Q14847	LASP1	LIM and SH3 domain protein 1	153750000000	724
P00367;P49448	GLUD1;GLUD2	Glutamate dehydrogenase 1, mitochondrial;Glutamate dehydrogenase 2, mitochondrial	153710000000	1472
Q15942	ZYX	Zyxin	153050000000	1091
P53621	COPA	Coatomer subunit alpha;Xenin;Proxenin	152430000000	1912
P08123	COL1A2	Collagen alpha-2(I) chain	152060000000	1415
P35580	MYH10	Myosin-10	151150000000	2528
P63010	AP2B1	AP-2 complex subunit beta	150100000000	1716
P62753	RPS6	40S ribosomal protein S6	149350000000	718
O60506	SYNCRIP	Heterogeneous nuclear ribonucleoprotein Q	149210000000	1477
P62906	RPL10A	60S ribosomal protein L10a	148330000000	870
P31948	STIP1	Stress-induced-phosphoprotein 1	147110000000	1693
Q9Y678	COPG1	Coatomer subunit gamma-1	146650000000	2024
Q12906	ILF3	Interleukin enhancer-binding factor 3	145920000000	1587
P28799	GRN	Granulins;Acrogranin;Paragranulin;Granulin-1;Granulin-2;Granulin-3;Granulin-4;Granulin-5;Granulin-6;Granulin-7	145590000000	984
P52907	CAPZA1	F-actin-capping protein subunit alpha-1	145210000000	1114
Q14103	HNRNPD	Heterogeneous nuclear ribonucleoprotein D0	144940000000	1094
P84098	RPL19	60S ribosomal protein L19	144390000000	635
Q15233	NONO	Non-POU domain-containing octamer-binding protein	144390000000	1426
P51991	HNRNPA3	Heterogeneous nuclear ribonucleoprotein A3	144050000000	1371
P04179	SOD2	Superoxide dismutase [Mn], mitochondrial	143740000000	548
P41252	IARS	Isoleucine--tRNA ligase, cytoplasmic	143650000000	1770
P62280	RPS11	40S ribosomal protein S11	143540000000	742
Q32P28	LEPRE1	Prolyl 3-hydroxylase 1	142560000000	1406
P23246	SFPQ	Splicing factor, proline- and glutamine-rich	142210000000	1185
P26373	RPL13	60S ribosomal protein L13	142010000000	528
P62263	RPS14	40S ribosomal protein S14	140080000000	680
Q96TA1	FAM129B	Niban-like protein 1	139780000000	1526
P49189	ALDH9A1	4-trimethylaminobutyraldehyde dehydrogenase	139590000000	978
Q07960	ARHGAP1	Rho GTPase-activating protein 1	139180000000	889
P02751	FN1	Fibronectin;Anastellin;Ugl-Y1;Ugl-Y2;Ugl-Y3	138650000000	1921
P49588	AARS	Alanine--tRNA ligase, cytoplasmic	138650000000	1714
Q9NQC3	RTN4	Reticulon-4	138640000000	677
Q04917	YWHAH	14-3-3 protein eta	138470000000	805
P45880	VDAC2	Voltage-dependent anion-selective channel protein 2	136970000000	953
Q9NTI2	ATP8A2	Phospholipid-transporting ATPase IB	136660000000	66
P16152	CBR1	Carbonyl reductase [NADPH] 1	135220000000	1218
P78527	PRKDC	DNA-dependent protein kinase catalytic subunit	134380000000	2751
P15121	AKR1B1	Aldose reductase	134230000000	718
O00560	SDCBP	Syntenin-1	134180000000	933
Q969H8	MYDGF	Myeloid-derived growth factor	133770000000	721
P27105	STOM	Erythrocyte band 7 integral membrane protein	131380000000	849
P15880	RPS2	40S ribosomal protein S2	131330000000	615
P12236	SLC25A6	ADP/ATP translocase 3;ADP/ATP translocase 3, N-terminally processed	131180000000	814
Q8WWI1	LMO7	LIM domain only protein 7	131060000000	1711
P60981	DSTN	Destrin	129750000000	809
P50991	CCT4	T-complex protein 1 subunit delta	129540000000	1281
P51149	RAB7A	Ras-related protein Rab-7a	128950000000	889
P26599	PTBP1	Polypyrimidine tract-binding protein 1	128230000000	1107
P04844	RPN2	Dolichyl-diphosphooligosaccharide--protein glycosyltransferase subunit 2	128040000000	1177
P13010	XRCC5	X-ray repair cross-complementing protein 5	127980000000	1653
P40261	NNMT	Nicotinamide N-methyltransferase	127670000000	780
Q9P0L0	VAPA	Vesicle-associated membrane protein-associated protein A	127260000000	1133
O43491	EPB41L2	Band 4.1-like protein 2	125330000000	1434
P14174	MIF	Macrophage migration inhibitory factor	123980000000	314
P07093	SERPINE2	Glia-derived nexin	123650000000	947
P17301	ITGA2	Integrin alpha-2	123580000000	1308
P60866	RPS20	40S ribosomal protein S20	123320000000	597
P24534	EEF1B2	Elongation factor 1-beta	122490000000	734
P30153	PPP2R1A	Serine/threonine-protein phosphatase 2A 65 kDa regulatory subunit A alpha isoform	122380000000	1284
P15586	GNS	N-acetylglucosamine-6-sulfatase	122280000000	822
P62913	RPL11	60S ribosomal protein L11	121700000000	450
P18621	RPL17	60S ribosomal protein L17	121230000000	1109
Q14152	EIF3A	Eukaryotic translation initiation factor 3 subunit A	121110000000	2001
P46778	RPL21	60S ribosomal protein L21	120960000000	489
O00410	IPO5	Importin-5	120690000000	1607
P48444	ARCN1	Coatomer subunit delta	120420000000	1566
P10619	CTSA	Lysosomal protective protein;Lysosomal protective protein 32 kDa chain;Lysosomal protective protein 20 kDa chain	119870000000	763
P19367	HK1	Hexokinase-1	119620000000	1601
P55786	NPEPPS	Puromycin-sensitive aminopeptidase	119220000000	1558
P61160	ACTR2	Actin-related protein 2	118260000000	980
P11216	PYGB	Glycogen phosphorylase, brain form	118090000000	1980
P62140	PPP1CB	Serine/threonine-protein phosphatase PP1-beta catalytic subunit	117540000000	1183
P15311	EZR	Ezrin	116810000000	1252
P30050	RPL12	60S ribosomal protein L12	116160000000	688
P06753	TPM3	Tropomyosin alpha-3 chain	115910000000	524
Q9NYU2	UGGT1	UDP-glucose:glycoprotein glucosyltransferase 1	115600000000	1548
P61586	RHOA	Transforming protein RhoA	115400000000	764
O95340	PAPSS2	Bifunctional 3-phosphoadenosine 5-phosphosulfate synthase 2;Sulfate adenylyltransferase;Adenylyl-sulfate kinase	115320000000	1154
P07099	EPHX1	Epoxide hydrolase 1	114490000000	935
P09972	ALDOC	Fructose-bisphosphate aldolase C	114470000000	441
Q01813	PFKP	ATP-dependent 6-phosphofructokinase, platelet type	114080000000	1614
Q99832	CCT7	T-complex protein 1 subunit eta	114060000000	1176
P35268	RPL22	60S ribosomal protein L22	113540000000	391
P35606	COPB2	Coatomer subunit beta	113400000000	1369
P04899	GNAI2	Guanine nucleotide-binding protein G(i) subunit alpha-2	113360000000	948
Q13642	FHL1	Four and a half LIM domains protein 1	113300000000	716
Q15436	SEC23A	Protein transport protein Sec23A	112280000000	1233
P14866	HNRNPL	Heterogeneous nuclear ribonucleoprotein L	111420000000	1337
O15460	P4HA2	Prolyl 4-hydroxylase subunit alpha-2	111180000000	1189
P62851	RPS25	40S ribosomal protein S25	109900000000	283
Q9Y617	PSAT1	Phosphoserine aminotransferase	109050000000	852
P07108	DBI	Acyl-CoA-binding protein	108930000000	622
P04062	GBA	Glucosylceramidase	108440000000	812
P62820	RAB1A	Ras-related protein Rab-1A	107940000000	608
P24752	ACAT1	Acetyl-CoA acetyltransferase, mitochondrial	107840000000	947
Q15121	PEA15	Astrocytic phosphoprotein PEA-15	107770000000	641
Q9UHG3	PCYOX1	Prenylcysteine oxidase 1	107540000000	1143
P20810	CAST	Calpastatin	107090000000	1237
P49755	TMED10	Transmembrane emp24 domain-containing protein 10	106720000000	615
P30048	PRDX3	Thioredoxin-dependent peroxide reductase, mitochondrial	106550000000	799
O15143	ARPC1B	Actin-related protein 2/3 complex subunit 1B	105890000000	1114
P49773	HINT1	Histidine triad nucleotide-binding protein 1	105570000000	457
Q99439	CNN2	Calponin-2	104900000000	787
P61254	RPL26	60S ribosomal protein L26	104690000000	632
O15144	ARPC2	Actin-related protein 2/3 complex subunit 2	104080000000	833
P20700	LMNB1	Lamin-B1	102610000000	1119
Q13200	PSMD2	26S proteasome non-ATPase regulatory subunit 2	102060000000	1219
Q96QK1	VPS35	Vacuolar protein sorting-associated protein 35	101270000000	1176
P14550	AKR1A1	Alcohol dehydrogenase [NADP(+)]	101210000000	1014
P31939	ATIC	Bifunctional purine biosynthesis protein PURH;Phosphoribosylaminoimidazolecarboxamide formyltransferase;IMP cyclohydrolase	101170000000	1452
P51659	HSD17B4	Peroxisomal multifunctional enzyme type 2;(3R)-hydroxyacyl-CoA dehydrogenase;Enoyl-CoA hydratase 2	100610000000	1475
P21589	NT5E	5-nucleotidase	100130000000	1194
Q16891	IMMT	MICOS complex subunit MIC60	99344000000	1279
P51572	BCAP31	B-cell receptor-associated protein 31	99251000000	648
P22307	SCP2	Non-specific lipid-transfer protein	98783000000	724
P09493	TPM1	Tropomyosin alpha-1 chain	98335000000	818
O14818	PSMA7	Proteasome subunit alpha type-7	98327000000	727
P04439	HLA-A	HLA class I histocompatibility antigen, A-3 alpha chain	98324000000	968
P53618	COPB1	Coatomer subunit beta	98152000000	1391
P13693	TPT1	Translationally-controlled tumor protein	98074000000	619
P39019	RPS19	40S ribosomal protein S19	97713000000	521
P18085	ARF4	ADP-ribosylation factor 4	97693000000	737
P61353	RPL27	60S ribosomal protein L27	97648000000	467
P08708	RPS17	40S ribosomal protein S17	97626000000	441
P60900	PSMA6	Proteasome subunit alpha type-6	97257000000	721
P49257	LMAN1	Protein ERGIC-53	97093000000	943
Q07020	RPL18	60S ribosomal protein L18	97071000000	465
P63000;P60763	RAC1;RAC3	Ras-related C3 botulinum toxin substrate 1;Ras-related C3 botulinum toxin substrate 3	97014000000	470
Q13557	CAMK2D	Calcium/calmodulin-dependent protein kinase type II subunit delta	96704000000	710
Q92841	DDX17	Probable ATP-dependent RNA helicase DDX17	96251000000	1126
P16070	CD44	CD44 antigen	96086000000	665
P15531	NME1	Nucleoside diphosphate kinase A	95924000000	488
P62269	RPS18	40S ribosomal protein S18	95911000000	647
Q13838	DDX39B	Spliceosome RNA helicase DDX39B	95433000000	1148
Q02952	AKAP12	A-kinase anchor protein 12	94632000000	1267
Q96AC1	FERMT2	Fermitin family homolog 2	94482000000	1054
Q92945	KHSRP	Far upstream element-binding protein 2	94381000000	1324
Q03252	LMNB2	Lamin-B2	94310000000	1028
P25786	PSMA1	Proteasome subunit alpha type-1	93716000000	679
P00568	AK1	Adenylate kinase isoenzyme 1	93439000000	723
O15145	ARPC3	Actin-related protein 2/3 complex subunit 3	92771000000	606
P28066	PSMA5	Proteasome subunit alpha type-5	92376000000	712
P62942	FKBP1A	Peptidyl-prolyl cis-trans isomerase FKBP1A	92361000000	503
P40429	RPL13A	60S ribosomal protein L13a	91530000000	499
Q08211	DHX9	ATP-dependent RNA helicase A	91321000000	1336
P33176	KIF5B	Kinesin-1 heavy chain	91066000000	1362
Q9BS26	ERP44	Endoplasmic reticulum resident protein 44	91022000000	1120
Q06323	PSME1	Proteasome activator complex subunit 1	90837000000	1021
P46782	RPS5	40S ribosomal protein S5;40S ribosomal protein S5, N-terminally processed	90716000000	545
P35611	ADD1	Alpha-adducin	90633000000	924
Q15417	CNN3	Calponin-3	90542000000	809
Q9UQ80	PA2G4	Proliferation-associated protein 2G4	89854000000	1154
P23526	AHCY	Adenosylhomocysteinase	89717000000	884
P54577	YARS	Tyrosine--tRNA ligase, cytoplasmic;Tyrosine--tRNA ligase, cytoplasmic, N-terminally processed	89270000000	1216
Q00325	SLC25A3	Phosphate carrier protein, mitochondrial	88817000000	508
Q9UII2	ATPIF1	ATPase inhibitor, mitochondrial	88607000000	397
P41091;Q2VIR3	EIF2S3;EIF2S3L	Eukaryotic translation initiation factor 2 subunit 3;Putative eukaryotic translation initiation factor 2 subunit 3-like protein	88493000000	963
O43399	TPD52L2	Tumor protein D54	88431000000	795
P30084	ECHS1	Enoyl-CoA hydratase, mitochondrial	88140000000	770
Q02818	NUCB1	Nucleobindin-1	88084000000	1076
Q02809	PLOD1	Procollagen-lysine,2-oxoglutarate 5-dioxygenase 1	87756000000	1294
Q12797	ASPH	Aspartyl/asparaginyl beta-hydroxylase	87011000000	1067
P42766	RPL35	60S ribosomal protein L35	85465000000	342
P54727	RAD23B	UV excision repair protein RAD23 homolog B	85032000000	628
P20073	ANXA7	Annexin A7	84490000000	983
P38606	ATP6V1A	V-type proton ATPase catalytic subunit A	84467000000	988
P35232	PHB	Prohibitin	84389000000	859
P43686	PSMC4	26S protease regulatory subunit 6B	84366000000	911
O75396	SEC22B	Vesicle-trafficking protein SEC22b	84021000000	549
Q8WX93	PALLD	Palladin	83896000000	1142
Q16270	IGFBP7	Insulin-like growth factor-binding protein 7	83397000000	639
O95782	AP2A1	AP-2 complex subunit alpha-1	83197000000	1220
P13473	LAMP2	Lysosome-associated membrane glycoprotein 2	83038000000	540
P46776	RPL27A	60S ribosomal protein L27a	82345000000	271
P50502;Q8NFI4;Q8IZP2	ST13;ST13P5;ST13P4	Hsc70-interacting protein;Putative protein FAM10A5;Putative protein FAM10A4	82268000000	666
P16615	ATP2A2	Sarcoplasmic/endoplasmic reticulum calcium ATPase 2	82266000000	1054
P50995	ANXA11	Annexin A11	82206000000	804
Q96AG4	LRRC59	Leucine-rich repeat-containing protein 59	81849000000	727
P02792	FTL	Ferritin light chain	81517000000	977
Q9P2J5	LARS	Leucine--tRNA ligase, cytoplasmic	80788000000	1536
P61224;A6NIZ1	RAP1B	Ras-related protein Rap-1b;Ras-related protein Rap-1b-like protein	80590000000	538
Q9Y2B0	CNPY2	Protein canopy homolog 2	80586000000	683
Q01105;P0DME0	SET;SETSIP	Protein SET;Protein SETSIP	80403000000	290
P11586	MTHFD1	C-1-tetrahydrofolate synthase, cytoplasmic;Methylenetetrahydrofolate dehydrogenase;Methenyltetrahydrofolate cyclohydrolase;Formyltetrahydrofolate synthetase;C-1-tetrahydrofolate synthase, cytoplasmic, N-terminally processed	80378000000	1184
P49591	SARS	Serine--tRNA ligase, cytoplasmic	80183000000	955
P54136	RARS	Arginine--tRNA ligase, cytoplasmic	80116000000	1252
P62841	RPS15	40S ribosomal protein S15	79979000000	387
P80303	NUCB2	Nucleobindin-2;Nesfatin-1	79931000000	965
P29966	MARCKS	Myristoylated alanine-rich C-kinase substrate	79914000000	506
P63220	RPS21	40S ribosomal protein S21	79532000000	566
P78559	MAP1A	Microtubule-associated protein 1A;MAP1A heavy chain;MAP1 light chain LC2	79055000000	1374
P55209	NAP1L1	Nucleosome assembly protein 1-like 1	78851000000	693
P67809	YBX1	Nuclease-sensitive element-binding protein 1	78709000000	390
Q16531	DDB1	DNA damage-binding protein 1	78503000000	1305
P62888	RPL30	60S ribosomal protein L30	78006000000	627
Q04637	EIF4G1	Eukaryotic translation initiation factor 4 gamma 1	77723000000	1371
O43776	NARS	Asparagine--tRNA ligase, cytoplasmic	77712000000	1215
P42224	STAT1	Signal transducer and activator of transcription 1-alpha/beta	77645000000	1272
P42704	LRPPRC	Leucine-rich PPR motif-containing protein, mitochondrial	77629000000	1586
P47914	RPL29	60S ribosomal protein L29	77620000000	127
P02461	COL3A1	Collagen alpha-1(III) chain	77485000000	947
Q15181	PPA1	Inorganic pyrophosphatase	77369000000	1131
P30533	LRPAP1	Alpha-2-macroglobulin receptor-associated protein	77365000000	600
P10644	PRKAR1A	cAMP-dependent protein kinase type I-alpha regulatory subunit;cAMP-dependent protein kinase type I-alpha regulatory subunit, N-terminally processed	77300000000	785
Q99584	S100A13	Protein S100-A13	77161000000	219
O95302	FKBP9	Peptidyl-prolyl cis-trans isomerase FKBP9	77156000000	712
P17980	PSMC3	26S protease regulatory subunit 6A	76838000000	893
P62899	RPL31	60S ribosomal protein L31	76817000000	290
Q99798	ACO2	Aconitate hydratase, mitochondrial	76718000000	1083
P29590	PML	Protein PML	76487000000	1160
P47895	ALDH1A3	Aldehyde dehydrogenase family 1 member A3	76061000000	845
Q16647	PTGIS	Prostacyclin synthase	75908000000	823
P14868	DARS	Aspartate--tRNA ligase, cytoplasmic	75191000000	1098
P16401	HIST1H1B	Histone H1.5	74985000000	200
P30043	BLVRB	Flavin reductase (NADPH)	74924000000	802
Q16851	UGP2	UTP--glucose-1-phosphate uridylyltransferase	74904000000	825
P21281	ATP6V1B2	V-type proton ATPase subunit B, brain isoform	74720000000	1012
P34897	SHMT2	Serine hydroxymethyltransferase, mitochondrial	74098000000	821
Q6DD88	ATL3	Atlastin-3	74009000000	795
O60763	USO1	General vesicular transport factor p115	73698000000	1048
Q15691	MAPRE1	Microtubule-associated protein RP/EB family member 1	73566000000	724
P55084	HADHB	Trifunctional enzyme subunit beta, mitochondrial;3-ketoacyl-CoA thiolase	72729000000	925
Q3SY69	ALDH1L2	Mitochondrial 10-formyltetrahydrofolate dehydrogenase	72458000000	1111
O75718	CRTAP	Cartilage-associated protein	72180000000	913
P60953	CDC42	Cell division control protein 42 homolog	72094000000	523
Q71UM5	RPS27L	40S ribosomal protein S27-like	71951000000	486
P50914	RPL14	60S ribosomal protein L14	71543000000	440
P09486	SPARC	SPARC	71152000000	720
P35998	PSMC2	26S protease regulatory subunit 7	70894000000	977
Q13509	TUBB3	Tubulin beta-3 chain	70886000000	680
Q99460	PSMD1	26S proteasome non-ATPase regulatory subunit 1	69785000000	1083
Q9UEY8	ADD3	Gamma-adducin	69123000000	934
P62195	PSMC5	26S protease regulatory subunit 8	69011000000	917
P35221	CTNNA1	Catenin alpha-1	68928000000	1289
Q13561	DCTN2	Dynactin subunit 2	68506000000	931
P84077;P61204	ARF1;ARF3	ADP-ribosylation factor 1;ADP-ribosylation factor 3	68245000000	359
P84103	SRSF3	Serine/arginine-rich splicing factor 3	68225000000	563
Q15056	EIF4H	Eukaryotic translation initiation factor 4H	68010000000	578
Q9Y3I0	RTCB	tRNA-splicing ligase RtcB homolog	67900000000	930
Q8NHP8	PLBD2	Putative phospholipase B-like 2;Putative phospholipase B-like 2 32 kDa form;Putative phospholipase B-like 2 45 kDa form	67846000000	630
Q13423	NNT	NAD(P) transhydrogenase, mitochondrial	67820000000	835
P46781	RPS9	40S ribosomal protein S9	67413000000	586
P25789	PSMA4	Proteasome subunit alpha type-4	67387000000	592
Q9H4M9	EHD1	EH domain-containing protein 1	67370000000	995
O95394	PGM3	Phosphoacetylglucosamine mutase	67169000000	845
P26640	VARS	Valine--tRNA ligase	67050000000	1187
P43243	MATR3	Matrin-3	66693000000	802
P49748	ACADVL	Very long-chain specific acyl-CoA dehydrogenase, mitochondrial	66551000000	1046
Q04760	GLO1	Lactoylglutathione lyase	66465000000	534
O75390	CS	Citrate synthase, mitochondrial	66437000000	648
P35555	FBN1	Fibrillin-1	66257000000	1410
O14979	HNRNPDL	Heterogeneous nuclear ribonucleoprotein D-like	66250000000	594
P52895	AKR1C2	Aldo-keto reductase family 1 member C2	66139000000	396
P31943	HNRNPH1	Heterogeneous nuclear ribonucleoprotein H;Heterogeneous nuclear ribonucleoprotein H, N-terminally processed	65828000000	643
Q92499	DDX1	ATP-dependent RNA helicase DDX1	65748000000	1050
Q13418	ILK	Integrin-linked protein kinase	65363000000	979
P38159	RBMX	RNA-binding motif protein, X chromosome;RNA-binding motif protein, X chromosome, N-terminally processed	64959000000	592
P05198	EIF2S1	Eukaryotic translation initiation factor 2 subunit 1	64604000000	638
P62249	RPS16	40S ribosomal protein S16	64527000000	643
P02786	TFRC	Transferrin receptor protein 1;Transferrin receptor protein 1, serum form	64521000000	1010
P09496	CLTA	Clathrin light chain A	64388000000	378
P20340;Q9NRW1	RAB6A;RAB6B	Ras-related protein Rab-6A;Ras-related protein Rab-6B	64207000000	365
P55145	MANF	Mesencephalic astrocyte-derived neurotrophic factor	64129000000	690
O43396	TXNL1	Thioredoxin-like protein 1	63883000000	618
Q1KMD3	HNRNPUL2	Heterogeneous nuclear ribonucleoprotein U-like protein 2	63788000000	959
P51858	HDGF	Hepatoma-derived growth factor	63733000000	537
P06756	ITGAV	Integrin alpha-V;Integrin alpha-V heavy chain;Integrin alpha-V light chain	63549000000	1189
Q15907	RAB11B	Ras-related protein Rab-11B	63375000000	475
P39656	DDOST	Dolichyl-diphosphooligosaccharide--protein glycosyltransferase 48 kDa subunit	63352000000	555
O00264	PGRMC1	Membrane-associated progesterone receptor component 1	63304000000	471
Q15366	PCBP2	Poly(rC)-binding protein 2	63193000000	370
O94855	SEC24D	Protein transport protein Sec24D	63167000000	955
P62829	RPL23	60S ribosomal protein L23	62855000000	619
O94760	DDAH1	N(G),N(G)-dimethylarginine dimethylaminohydrolase 1	62853000000	801
P46459	NSF	Vesicle-fusing ATPase	62799000000	1054
P52597	HNRNPF	Heterogeneous nuclear ribonucleoprotein F;Heterogeneous nuclear ribonucleoprotein F, N-terminally processed	62404000000	574
P13804	ETFA	Electron transfer flavoprotein subunit alpha, mitochondrial	62374000000	798
O60493	SNX3	Sorting nexin-3	62362000000	501
Q02543	RPL18A	60S ribosomal protein L18a	62324000000	617
Q99613;B5ME19	EIF3C;EIF3CL	Eukaryotic translation initiation factor 3 subunit C;Eukaryotic translation initiation factor 3 subunit C-like protein	61974000000	1127
P06865	HEXA	Beta-hexosaminidase subunit alpha	61666000000	819
P35241	RDX	Radixin	61423000000	717
O15173	PGRMC2	Membrane-associated progesterone receptor component 2	61312000000	526
Q9NR12	PDLIM7	PDZ and LIM domain protein 7	61236000000	962
Q14203	DCTN1	Dynactin subunit 1	61222000000	1270
Q13409	DYNC1I2	Cytoplasmic dynein 1 intermediate chain 2	60999000000	568
Q9HDC9	APMAP	Adipocyte plasma membrane-associated protein	60526000000	625
P28482	MAPK1	Mitogen-activated protein kinase 1	60524000000	905
P61163	ACTR1A	Alpha-centractin	60465000000	695
P07585	DCN	Decorin	60464000000	454
P35754	GLRX	Glutaredoxin-1	60173000000	609
P55735	SEC13	Protein SEC13 homolog	60136000000	702
Q9Y2D5	AKAP2	A-kinase anchor protein 2	60109000000	1054
O00231	PSMD11	26S proteasome non-ATPase regulatory subunit 11	60021000000	892
P10768	ESD	S-formylglutathione hydrolase	59941000000	611
P43235	CTSK	Cathepsin K	59913000000	693
O14974	PPP1R12A	Protein phosphatase 1 regulatory subunit 12A	59735000000	1057
Q9Y3U8	RPL36	60S ribosomal protein L36	59529000000	397
Q92597	NDRG1	Protein NDRG1	59479000000	609
Q9UL46	PSME2	Proteasome activator complex subunit 2	59420000000	640
P09960	LTA4H	Leukotriene A-4 hydrolase	59406000000	904
Q15185	PTGES3	Prostaglandin E synthase 3	59131000000	426
P12955	PEPD	Xaa-Pro dipeptidase	59107000000	779
Q9UKY7	CDV3	Protein CDV3 homolog	59053000000	807
P05455	SSB	Lupus La protein	58963000000	881
Q8IWE2	FAM114A1	Protein NOXP20	58795000000	880
Q9UJU6	DBNL	Drebrin-like protein	58753000000	809
P54886	ALDH18A1	Delta-1-pyrroline-5-carboxylate synthase;Glutamate 5-kinase;Gamma-glutamyl phosphate reductase	58484000000	1179
P07954	FH	Fumarate hydratase, mitochondrial	58458000000	733
P07384	CAPN1	Calpain-1 catalytic subunit	58269000000	1015
P27695	APEX1	DNA-(apurinic or apyrimidinic site) lyase;DNA-(apurinic or apyrimidinic site) lyase, mitochondrial	58255000000	645
Q92734	TFG	Protein TFG	57762000000	492
P28838	LAP3	Cytosol aminopeptidase	57439000000	915
Q14019	COTL1	Coactosin-like protein	57385000000	411
O75347	TBCA	Tubulin-specific chaperone A	57326000000	530
O60749	SNX2	Sorting nexin-2	57235000000	904
P02795;P13640	MT2A;MT1G	Metallothionein-2;Metallothionein-1G	57170000000	225
Q9UHB6	LIMA1	LIM domain and actin-binding protein 1	57092000000	980
P12110	COL6A2	Collagen alpha-2(VI) chain	56969000000	811
O94925	GLS	Glutaminase kidney isoform, mitochondrial	56523000000	814
P36776	LONP1	Lon protease homolog, mitochondrial	56354000000	942
O94905	ERLIN2	Erlin-2	55844000000	567
Q92896	GLG1	Golgi apparatus protein 1	55805000000	1067
Q9BR76	CORO1B	Coronin-1B	55657000000	700
Q15046	KARS	Lysine--tRNA ligase	55651000000	884
Q15847	ADIRF	Adipogenesis regulatory factor	55608000000	181
P55884	EIF3B	Eukaryotic translation initiation factor 3 subunit B	55458000000	885
P25788	PSMA3	Proteasome subunit alpha type-3	55314000000	612
Q12907	LMAN2	Vesicular integral-membrane protein VIP36	55252000000	770
Q8NC51	SERBP1	Plasminogen activator inhibitor 1 RNA-binding protein	55222000000	502
P61970	NUTF2	Nuclear transport factor 2	55124000000	364
P62277	RPS13	40S ribosomal protein S13	54550000000	529
Q96CX2	KCTD12	BTB/POZ domain-containing protein KCTD12	54274000000	820
O60568	PLOD3	Procollagen-lysine,2-oxoglutarate 5-dioxygenase 3	54113000000	922
P62873	GNB1	Guanine nucleotide-binding protein G(I)/G(S)/G(T) subunit beta-1	54080000000	476
P50281	MMP14	Matrix metalloproteinase-14	53863000000	540
P00505	GOT2	Aspartate aminotransferase, mitochondrial	53757000000	601
Q13510	ASAH1	Acid ceramidase;Acid ceramidase subunit alpha;Acid ceramidase subunit beta	53742000000	384
P61088;Q5JXB2	UBE2N;UBE2NL	Ubiquitin-conjugating enzyme E2 N;Putative ubiquitin-conjugating enzyme E2 N-like	53605000000	420
Q92973	TNPO1	Transportin-1	53366000000	633
Q9BTV4	TMEM43	Transmembrane protein 43	53347000000	831
Q99623	PHB2	Prohibitin-2	53332000000	615
P51857	AKR1D1	3-oxo-5-beta-steroid 4-dehydrogenase	52894000000	137
Q9Y3F4	STRAP	Serine-threonine kinase receptor-associated protein	52823000000	758
P00390	GSR	Glutathione reductase, mitochondrial	52601000000	594
P21964	COMT	Catechol O-methyltransferase	52548000000	726
Q9BSJ8	ESYT1	Extended synaptotagmin-1	52502000000	784
O00764	PDXK	Pyridoxal kinase	52486000000	490
P61956	SUMO2	Small ubiquitin-related modifier 2	52374000000	207
Q96CW1	AP2M1	AP-2 complex subunit mu	52254000000	560
O43242	PSMD3	26S proteasome non-ATPase regulatory subunit 3	52198000000	748
P62244	RPS15A	40S ribosomal protein S15a	52147000000	455
P47897	QARS	Glutamine--tRNA ligase	52139000000	1058
O14579	COPE	Coatomer subunit epsilon	52108000000	829
Q99714	HSD17B10	3-hydroxyacyl-CoA dehydrogenase type-2	52095000000	680
P28074	PSMB5	Proteasome subunit beta type-5	51977000000	551
P80723	BASP1	Brain acid soluble protein 1	51897000000	389
Q14258	TRIM25	E3 ubiquitin/ISG15 ligase TRIM25	51786000000	931
Q92616	GCN1L1	Translational activator GCN1	51447000000	1546
Q14554	PDIA5	Protein disulfide-isomerase A5	51252000000	716
P09622	DLD	Dihydrolipoyl dehydrogenase, mitochondrial	51167000000	607
Q96KP4	CNDP2	Cytosolic non-specific dipeptidase	51061000000	574
P84090	ERH	Enhancer of rudimentary homolog	50862000000	295
Q9NRX4	PHPT1	14 kDa phosphohistidine phosphatase	50661000000	370
Q93052	LPP	Lipoma-preferred partner	50603000000	870
Q9NYL9	TMOD3	Tropomodulin-3	50405000000	721
Q13263	TRIM28	Transcription intermediary factor 1-beta	50393000000	880
O15118	NPC1	Niemann-Pick C1 protein	50231000000	253
P17096	HMGA1	High mobility group protein HMG-I/HMG-Y	50111000000	237
Q9UBS4	DNAJB11	DnaJ homolog subfamily B member 11	50062000000	553
P22061	PCMT1	Protein-L-isoaspartate(D-aspartate) O-methyltransferase	49921000000	648
P30626	SRI	Sorcin	49919000000	612
P83731	RPL24	60S ribosomal protein L24	49878000000	356
P32969	RPL9	60S ribosomal protein L9	49759000000	557
Q06210	GFPT1	Glutamine--fructose-6-phosphate aminotransferase [isomerizing] 1	49702000000	1016
P62857	RPS28	40S ribosomal protein S28	49457000000	486
P45974	USP5	Ubiquitin carboxyl-terminal hydrolase 5	49362000000	874
P68431;Q16695;Q6NXT2	HIST1H3A;HIST3H3;H3F3C	Histone H3.1;Histone H3.1t;Histone H3.3C	48921000000	133
P62266	RPS23	40S ribosomal protein S23	48648000000	325
E9PAV3;Q13765	NACA	Nascent polypeptide-associated complex subunit alpha, muscle-specific form;Nascent polypeptide-associated complex subunit alpha	48500000000	521
Q16543	CDC37	Hsp90 co-chaperone Cdc37;Hsp90 co-chaperone Cdc37, N-terminally processed	48385000000	436
P14209	CD99	CD99 antigen	48278000000	239
Q71U36;P0DPH8;P0DPH7	TUBA1A	Tubulin alpha-1A chain	48242000000	543
O94832	MYO1D	Unconventional myosin-Id	48125000000	972
Q13283	G3BP1	Ras GTPase-activating protein-binding protein 1	48087000000	622
P46779	RPL28	60S ribosomal protein L28	48013000000	274
P35237	SERPINB6	Serpin B6	47902000000	731
Q15370	TCEB2	Transcription elongation factor B polypeptide 2	47859000000	337
P12268	IMPDH2	Inosine-5-monophosphate dehydrogenase 2	47855000000	889
P62191	PSMC1	26S protease regulatory subunit 4	47792000000	671
Q9Y3Z3	SAMHD1	Deoxynucleoside triphosphate triphosphohydrolase SAMHD1	47497000000	716
Q9BRK5	SDF4	45 kDa calcium-binding protein	47431000000	619
P09497	CLTB	Clathrin light chain B	47332000000	340
Q9P0K7	RAI14	Ankycorbin	47311000000	1131
P48047	ATP5O	ATP synthase subunit O, mitochondrial	47068000000	350
P26639	TARS	Threonine--tRNA ligase, cytoplasmic	46945000000	827
P22695	UQCRC2	Cytochrome b-c1 complex subunit 2, mitochondrial	46926000000	479
Q02218	OGDH	2-oxoglutarate dehydrogenase, mitochondrial	46755000000	892
P11047	LAMC1	Laminin subunit gamma-1	46673000000	859
P62854;Q5JNZ5	RPS26;RPS26P11	40S ribosomal protein S26;Putative 40S ribosomal protein S26-like 1	46671000000	304
Q9BVK6	TMED9	Transmembrane emp24 domain-containing protein 9	46368000000	479
P53634	CTSC	Dipeptidyl peptidase 1;Dipeptidyl peptidase 1 exclusion domain chain;Dipeptidyl peptidase 1 heavy chain;Dipeptidyl peptidase 1 light chain	46257000000	568
Q9UNM6	PSMD13	26S proteasome non-ATPase regulatory subunit 13	46068000000	674
Q9H4A4	RNPEP	Aminopeptidase B	46060000000	759
P63167	DYNLL1	Dynein light chain 1, cytoplasmic	46013000000	381
P61513	RPL37A	60S ribosomal protein L37a	45949000000	176
P43490	NAMPT	Nicotinamide phosphoribosyltransferase	45903000000	767
O75947	ATP5H	ATP synthase subunit d, mitochondrial	45808000000	370
Q969X5	ERGIC1	Endoplasmic reticulum-Golgi intermediate compartment protein 1	45626000000	448
P11233	RALA	Ras-related protein Ral-A	45602000000	431
Q07955	SRSF1	Serine/arginine-rich splicing factor 1	45551000000	632
Q07666	KHDRBS1	KH domain-containing, RNA-binding, signal transduction-associated protein 1	45444000000	355
P17858	PFKL	ATP-dependent 6-phosphofructokinase, liver type	45434000000	733
P21266	GSTM3	Glutathione S-transferase Mu 3	45396000000	538
Q8WUJ3	CEMIP	Cell migration-inducing and hyaluronan-binding protein	45284000000	789
P55060	CSE1L	Exportin-2	45067000000	792
O14773	TPP1	Tripeptidyl-peptidase 1	45007000000	364
P10253	GAA	Lysosomal alpha-glucosidase;76 kDa lysosomal alpha-glucosidase;70 kDa lysosomal alpha-glucosidase	44968000000	529
P42765	ACAA2	3-ketoacyl-CoA thiolase, mitochondrial	44837000000	619
P05091	ALDH2	Aldehyde dehydrogenase, mitochondrial	44676000000	562
P40121	CAPG	Macrophage-capping protein	44464000000	534
Q9Y230	RUVBL2	RuvB-like 2	44444000000	704
P43034	PAFAH1B1	Platelet-activating factor acetylhydrolase IB subunit alpha	44318000000	583
P49419	ALDH7A1	Alpha-aminoadipic semialdehyde dehydrogenase	44126000000	733
Q8NEU8	APPL2	DCC-interacting protein 13-beta	43918000000	724
O14980	XPO1	Exportin-1	43830000000	801
Q13347	EIF3I	Eukaryotic translation initiation factor 3 subunit I	43674000000	521
Q9Y6C9	MTCH2	Mitochondrial carrier homolog 2	43668000000	506
P20618	PSMB1	Proteasome subunit beta type-1	43595000000	486
P55809	OXCT1	Succinyl-CoA:3-ketoacid coenzyme A transferase 1, mitochondrial	43520000000	607
P62316	SNRPD2	Small nuclear ribonucleoprotein Sm D2	43494000000	380
P39687	ANP32A	Acidic leucine-rich nuclear phosphoprotein 32 family member A	43408000000	262
P62847	RPS24	40S ribosomal protein S24	43287000000	337
Q5SSJ5	HP1BP3	Heterochromatin protein 1-binding protein 3	43178000000	675
P17813	ENG	Endoglin	43049000000	524
O95336	PGLS	6-phosphogluconolactonase	42886000000	549
Q15008	PSMD6	26S proteasome non-ATPase regulatory subunit 6	42872000000	561
P58546	MTPN	Myotrophin	42814000000	457
P61421	ATP6V0D1	V-type proton ATPase subunit d 1	42705000000	428
P23634	ATP2B4	Plasma membrane calcium-transporting ATPase 4	42609000000	857
Q16698	DECR1	2,4-dienoyl-CoA reductase, mitochondrial	42598000000	507
P13073	COX4I1	Cytochrome c oxidase subunit 4 isoform 1, mitochondrial	42415000000	392
Q9BWD1	ACAT2	Acetyl-CoA acetyltransferase, cytosolic	42335000000	513
P59998	ARPC4	Actin-related protein 2/3 complex subunit 4	42240000000	385
Q99873	PRMT1	Protein arginine N-methyltransferase 1	42007000000	530
P21291	CSRP1	Cysteine and glycine-rich protein 1	41889000000	480
Q04837	SSBP1	Single-stranded DNA-binding protein, mitochondrial	41432000000	374
P54578	USP14	Ubiquitin carboxyl-terminal hydrolase 14	41383000000	765
Q8NBJ5	COLGALT1	Procollagen galactosyltransferase 1	41347000000	519
P28070	PSMB4	Proteasome subunit beta type-4	41083000000	503
P60228	EIF3E	Eukaryotic translation initiation factor 3 subunit E	41035000000	405
P49207	RPL34	60S ribosomal protein L34	40943000000	179
Q16643	DBN1	Drebrin	40927000000	470
P42785	PRCP	Lysosomal Pro-X carboxypeptidase	40914000000	535
P10606	COX5B	Cytochrome c oxidase subunit 5B, mitochondrial	40866000000	247
P31930	UQCRC1	Cytochrome b-c1 complex subunit 1, mitochondrial	40671000000	673
Q9UNZ2	NSFL1C	NSFL1 cofactor p47	40660000000	508
P31150	GDI1	Rab GDP dissociation inhibitor alpha	40424000000	742
P31040	SDHA	Succinate dehydrogenase [ubiquinone] flavoprotein subunit, mitochondrial	40311000000	614
P16278	GLB1	Beta-galactosidase	40216000000	648
Q15746	MYLK	Myosin light chain kinase, smooth muscle;Myosin light chain kinase, smooth muscle, deglutamylated form	39901000000	752
P46976	GYG1	Glycogenin-1	39775000000	421
O15511	ARPC5	Actin-related protein 2/3 complex subunit 5	39550000000	259
O00303	EIF3F	Eukaryotic translation initiation factor 3 subunit F	39535000000	619
Q9NZB2	FAM120A	Constitutive coactivator of PPAR-gamma-like protein 1	39457000000	834
Q9HB71	CACYBP	Calcyclin-binding protein	39447000000	645
Q92598	HSPH1	Heat shock protein 105 kDa	39383000000	675
P68036;A0A1B0GUS4	UBE2L3	Ubiquitin-conjugating enzyme E2 L3	39321000000	300
Q15369	TCEB1	Transcription elongation factor B polypeptide 1	39187000000	475
Q9UBQ0	VPS29	Vacuolar protein sorting-associated protein 29	39174000000	370
O43390	HNRNPR	Heterogeneous nuclear ribonucleoprotein R	38733000000	670
P61026	RAB10	Ras-related protein Rab-10	38676000000	425
P38117	ETFB	Electron transfer flavoprotein subunit beta	38502000000	445
P31937	HIBADH	3-hydroxyisobutyrate dehydrogenase, mitochondrial	38395000000	443
P55036	PSMD4	26S proteasome non-ATPase regulatory subunit 4	38291000000	436
Q99436	PSMB7	Proteasome subunit beta type-7	38023000000	270
P16989	YBX3	Y-box-binding protein 3	37994000000	532
P30085	CMPK1	UMP-CMP kinase	37945000000	620
O00203	AP3B1	AP-3 complex subunit beta-1	37832000000	636
Q9Y266	NUDC	Nuclear migration protein nudC	37813000000	367
P48637	GSS	Glutathione synthetase	37669000000	646
P20674	COX5A	Cytochrome c oxidase subunit 5A, mitochondrial	37665000000	358
Q9C0C2	TNKS1BP1	182 kDa tankyrase-1-binding protein	37624000000	922
P62333	PSMC6	26S protease regulatory subunit 10B	37617000000	655
P53999	SUB1	Activated RNA polymerase II transcriptional coactivator p15	37369000000	337
Q9Y262	EIF3L	Eukaryotic translation initiation factor 3 subunit L	37332000000	742
P84095	RHOG	Rho-related GTP-binding protein RhoG	37324000000	288
P46783	RPS10	40S ribosomal protein S10	37291000000	310
Q9BUJ2	HNRNPUL1	Heterogeneous nuclear ribonucleoprotein U-like protein 1	37173000000	591
Q14157	UBAP2L	Ubiquitin-associated protein 2-like	37152000000	715
O95816	BAG2	BAG family molecular chaperone regulator 2	37146000000	493
Q00688	FKBP3	Peptidyl-prolyl cis-trans isomerase FKBP3	37104000000	537
Q9Y3B8	REXO2	Oligoribonuclease, mitochondrial	37094000000	305
Q92804	TAF15	TATA-binding protein-associated factor 2N	36801000000	354
P00403	MT-CO2	Cytochrome c oxidase subunit 2	36766000000	317
Q16822	PCK2	Phosphoenolpyruvate carboxykinase [GTP], mitochondrial	36765000000	666
Q9NRV9	HEBP1	Heme-binding protein 1	36677000000	422
Q9UBQ7	GRHPR	Glyoxylate reductase/hydroxypyruvate reductase	36656000000	525
Q9Y5X1	SNX9	Sorting nexin-9	36552000000	651
O00244	ATOX1	Copper transport protein ATOX1	36494000000	479
Q16778;P33778;P23527;P06899;Q8N257	HIST2H2BE;HIST1H2BB;HIST1H2BO;HIST1H2BJ;HIST3H2BB	Histone H2B type 2-E;Histone H2B type 1-B;Histone H2B type 1-O;Histone H2B type 1-J;Histone H2B type 3-B	36488000000	100
Q9Y265	RUVBL1	RuvB-like 1	36486000000	703
P00325;P07327	ADH1B;ADH1A	Alcohol dehydrogenase 1B;Alcohol dehydrogenase 1A	36400000000	424
O43795	MYO1B	Unconventional myosin-Ib	36381000000	835
Q9Y6N5	SQRDL	Sulfide:quinone oxidoreductase, mitochondrial	36359000000	570
O00571	DDX3X	ATP-dependent RNA helicase DDX3X	36290000000	755
O00487	PSMD14	26S proteasome non-ATPase regulatory subunit 14	36286000000	470
Q9UIJ7	AK3	GTP:AMP phosphotransferase AK3, mitochondrial	35869000000	518
Q13177	PAK2	Serine/threonine-protein kinase PAK 2;PAK-2p27;PAK-2p34	35742000000	719
P21399	ACO1	Cytoplasmic aconitate hydratase	35723000000	754
Q13596	SNX1	Sorting nexin-1	35650000000	559
P04216	THY1	Thy-1 membrane glycoprotein	35623000000	365
Q63ZY3	KANK2	KN motif and ankyrin repeat domain-containing protein 2	35608000000	594
O75821	EIF3G	Eukaryotic translation initiation factor 3 subunit G	35583000000	598
Q02790	FKBP4	Peptidyl-prolyl cis-trans isomerase FKBP4;Peptidyl-prolyl cis-trans isomerase FKBP4, N-terminally processed	35456000000	661
O75955	FLOT1	Flotillin-1	35430000000	713
P17066;P48741	HSPA6;HSPA7	Heat shock 70 kDa protein 6;Putative heat shock 70 kDa protein 7	35412000000	136
O00115	DNASE2	Deoxyribonuclease-2-alpha	35259000000	285
P46939	UTRN	Utrophin	35218000000	1109
Q96CV9	OPTN	Optineurin	35212000000	827
Q12792	TWF1	Twinfilin-1	35057000000	557
Q96HE7	ERO1L	ERO1-like protein alpha	34973000000	516
Q9HBL0	TNS1	Tensin-1	34968000000	778
P17174	GOT1	Aspartate aminotransferase, cytoplasmic	34941000000	521
P28072	PSMB6	Proteasome subunit beta type-6	34657000000	284
Q9NVD7	PARVA	Alpha-parvin	34505000000	466
P22570	FDXR	NADPH:adrenodoxin oxidoreductase, mitochondrial	34435000000	568
P15170	GSPT1	Eukaryotic peptide chain release factor GTP-binding subunit ERF3A	34433000000	561
P11177	PDHB	Pyruvate dehydrogenase E1 component subunit beta, mitochondrial	34426000000	474
P11717	IGF2R	Cation-independent mannose-6-phosphate receptor	34403000000	725
P28300	LOX	Protein-lysine 6-oxidase	34398000000	429
P51571	SSR4	Translocon-associated protein subunit delta	34331000000	448
Q06278	AOX1	Aldehyde oxidase	34316000000	631
P28331	NDUFS1	NADH-ubiquinone oxidoreductase 75 kDa subunit, mitochondrial	34153000000	719
P10620	MGST1	Microsomal glutathione S-transferase 1	34014000000	361
P43487	RANBP1	Ran-specific GTPase-activating protein	34005000000	357
P06737	PYGL	Glycogen phosphorylase, liver form	33854000000	715
Q96FQ6	S100A16	Protein S100-A16	33810000000	354
Q12904	AIMP1	Aminoacyl tRNA synthase complex-interacting multifunctional protein 1;Endothelial monocyte-activating polypeptide 2	33792000000	610
O95865	DDAH2	N(G),N(G)-dimethylarginine dimethylaminohydrolase 2	33778000000	346
P04181	OAT	Ornithine aminotransferase, mitochondrial;Ornithine aminotransferase, hepatic form;Ornithine aminotransferase, renal form	33740000000	513
Q9UNH7	SNX6	Sorting nexin-6;Sorting nexin-6, N-terminally processed	33700000000	781
P13861	PRKAR2A	cAMP-dependent protein kinase type II-alpha regulatory subunit	33530000000	480
Q8N8S7	ENAH	Protein enabled homolog	33511000000	526
P48735	IDH2	Isocitrate dehydrogenase [NADP], mitochondrial	33479000000	750
P19623	SRM	Spermidine synthase	33393000000	591
O75828	CBR3	Carbonyl reductase [NADPH] 3	33247000000	343
O95425	SVIL	Supervillin	33245000000	888
P62318	SNRPD3	Small nuclear ribonucleoprotein Sm D3	33203000000	328
Q92688	ANP32B	Acidic leucine-rich nuclear phosphoprotein 32 family member B	33168000000	282
Q8IV08	PLD3	Phospholipase D3	33113000000	298
P53597	SUCLG1	Succinyl-CoA ligase [ADP/GDP-forming] subunit alpha, mitochondrial	33103000000	330
P54920	NAPA	Alpha-soluble NSF attachment protein	33048000000	737
P49023	PXN	Paxillin	33047000000	561
P47755	CAPZA2	F-actin-capping protein subunit alpha-2	32855000000	542
Q14240	EIF4A2	Eukaryotic initiation factor 4A-II;Eukaryotic initiation factor 4A-II, N-terminally processed	32849000000	434
Q9BZQ8	FAM129A	Protein Niban	32780000000	524
P29144	TPP2	Tripeptidyl-peptidase 2	32496000000	843
Q9H2U2	PPA2	Inorganic pyrophosphatase 2, mitochondrial	32333000000	509
P16949	STMN1	Stathmin	32324000000	283
P48059	LIMS1	LIM and senescent cell antigen-like-containing domain protein 1	32319000000	564
Q9NR45	NANS	Sialic acid synthase	32263000000	523
P50552	VASP	Vasodilator-stimulated phosphoprotein	32217000000	526
Q13501	SQSTM1	Sequestosome-1	32181000000	466
P23588	EIF4B	Eukaryotic translation initiation factor 4B	32163000000	398
Q9H0U4	RAB1B	Ras-related protein Rab-1B	32152000000	395
P61221	ABCE1	ATP-binding cassette sub-family E member 1	32127000000	375
Q9H444	CHMP4B	Charged multivesicular body protein 4b	32117000000	277
Q9H2D6	TRIOBP	TRIO and F-actin-binding protein	32089000000	621
Q6IAA8	LAMTOR1	Ragulator complex protein LAMTOR1	32038000000	355
P36542	ATP5C1	ATP synthase subunit gamma, mitochondrial	31977000000	423
Q9BS40	LXN	Latexin	31849000000	274
P56192	MARS	Methionine--tRNA ligase, cytoplasmic	31848000000	782
Q9UBI6	GNG12	Guanine nucleotide-binding protein G(I)/G(S)/G(O) subunit gamma-12	31698000000	211
Q12905	ILF2	Interleukin enhancer-binding factor 2	31512000000	566
P22102	GART	Trifunctional purine biosynthetic protein adenosine-3;Phosphoribosylamine--glycine ligase;Phosphoribosylformylglycinamidine cyclo-ligase;Phosphoribosylglycinamide formyltransferase	31469000000	659
P49458	SRP9	Signal recognition particle 9 kDa protein	31258000000	312
P36543	ATP6V1E1	V-type proton ATPase subunit E 1	31235000000	447
Q9NTK5	OLA1	Obg-like ATPase 1	31063000000	387
O15371	EIF3D	Eukaryotic translation initiation factor 3 subunit D	30873000000	396
Q5JRX3	PITRM1	Presequence protease, mitochondrial	30798000000	765
Q9Y277	VDAC3	Voltage-dependent anion-selective channel protein 3	30714000000	285
P25787	PSMA2	Proteasome subunit alpha type-2	30667000000	468
Q9Y224	C14orf166	UPF0568 protein C14orf166	30651000000	471
Q9BZF9	UACA	Uveal autoantigen with coiled-coil domains and ankyrin repeats	30542000000	886
O95881	TXNDC12	Thioredoxin domain-containing protein 12	30535000000	442
Q13404	UBE2V1	Ubiquitin-conjugating enzyme E2 variant 1	30472000000	291
Q9Y3B3	TMED7	Transmembrane emp24 domain-containing protein 7	30449000000	348
P09417	QDPR	Dihydropteridine reductase	30359000000	397
P51148	RAB5C	Ras-related protein Rab-5C	30308000000	312
Q99961	SH3GL1	Endophilin-A2	30267000000	443
P68402	PAFAH1B2	Platelet-activating factor acetylhydrolase IB subunit beta	30167000000	425
P55010	EIF5	Eukaryotic translation initiation factor 5	30063000000	520
P49720	PSMB3	Proteasome subunit beta type-3	30039000000	448
Q15393	SF3B3	Splicing factor 3B subunit 3	29973000000	685
O00232	PSMD12	26S proteasome non-ATPase regulatory subunit 12	29872000000	528
Q15717	ELAVL1	ELAV-like protein 1	29870000000	414
P22234	PAICS	Multifunctional protein ADE2;Phosphoribosylaminoimidazole-succinocarboxamide synthase;Phosphoribosylaminoimidazole carboxylase	29867000000	456
P56537	EIF6	Eukaryotic translation initiation factor 6	29862000000	325
Q13492	PICALM	Phosphatidylinositol-binding clathrin assembly protein	29808000000	388
Q07866	KLC1	Kinesin light chain 1	29807000000	614
P61106	RAB14	Ras-related protein Rab-14	29668000000	468
Q12765	SCRN1	Secernin-1	29627000000	489
Q15155;P69849	NOMO1;NOMO3	Nodal modulator 1;Nodal modulator 3	29609000000	534
P54289	CACNA2D1	Voltage-dependent calcium channel subunit alpha-2/delta-1;Voltage-dependent calcium channel subunit alpha-2-1;Voltage-dependent calcium channel subunit delta-1	29590000000	560
Q14444	CAPRIN1	Caprin-1	29585000000	464
Q9UI12	ATP6V1H	V-type proton ATPase subunit H	29535000000	440
P49589	CARS	Cysteine--tRNA ligase, cytoplasmic	29478000000	633
Q53EL6	PDCD4	Programmed cell death protein 4	29447000000	438
Q9NYL4	FKBP11	Peptidyl-prolyl cis-trans isomerase FKBP11	29417000000	380
P17252	PRKCA	Protein kinase C alpha type	29406000000	507
P99999	CYCS	Cytochrome c	29397000000	325
Q9UH65	SWAP70	Switch-associated protein 70	29360000000	568
Q71UI9;P0C0S5	H2AFV;H2AFZ	Histone H2A.V;Histone H2A.Z	29302000000	109
P18077	RPL35A	60S ribosomal protein L35a	29271000000	100
O94826	TOMM70A	Mitochondrial import receptor subunit TOM70	29227000000	615
O43488	AKR7A2	Aflatoxin B1 aldehyde reductase member 2	29126000000	474
P46926	GNPDA1	Glucosamine-6-phosphate isomerase 1	29084000000	423
P10321	HLA-C	HLA class I histocompatibility antigen, Cw-7 alpha chain	29045000000	340
P36957	DLST	Dihydrolipoyllysine-residue succinyltransferase component of 2-oxoglutarate dehydrogenase complex, mitochondrial	29045000000	415
Q8WW12	PCNP	PEST proteolytic signal-containing nuclear protein	29024000000	228
Q9BT78	COPS4	COP9 signalosome complex subunit 4	28941000000	614
Q9HC38	GLOD4	Glyoxalase domain-containing protein 4	28851000000	463
O75436	VPS26A	Vacuolar protein sorting-associated protein 26A	28823000000	555
P07741	APRT	Adenine phosphoribosyltransferase	28783000000	237
Q9UBG0	MRC2	C-type mannose receptor 2	28778000000	597
Q86UE4	MTDH	Protein LYRIC	28744000000	527
Q9NQW7	XPNPEP1	Xaa-Pro aminopeptidase 1	28578000000	520
Q16678	CYP1B1	Cytochrome P450 1B1	28534000000	549
Q9Y2W1	THRAP3	Thyroid hormone receptor-associated protein 3	28495000000	471
O14561	NDUFAB1	Acyl carrier protein, mitochondrial	28469000000	299
Q70UQ0	IKBIP	Inhibitor of nuclear factor kappa-B kinase-interacting protein	28429000000	391
Q96AE4	FUBP1	Far upstream element-binding protein 1	28416000000	438
Q07157	TJP1	Tight junction protein ZO-1	28337000000	179
P63208	SKP1	S-phase kinase-associated protein 1	28228000000	421
O43504	LAMTOR5	Ragulator complex protein LAMTOR5	28225000000	429
P09543	CNP	2,3-cyclic-nucleotide 3-phosphodiesterase	28225000000	464
P55769	NHP2L1	NHP2-like protein 1;NHP2-like protein 1, N-terminally processed	28179000000	346
Q16629	SRSF7	Serine/arginine-rich splicing factor 7	28120000000	284
P05976;P08590	MYL1;MYL3	Myosin light chain 1/3, skeletal muscle isoform;Myosin light chain 3	28111000000	45
O75131	CPNE3	Copine-3	27951000000	421
P61923	COPZ1	Coatomer subunit zeta-1	27944000000	302
Q9Y371	SH3GLB1	Endophilin-B1	27920000000	402
P36507	MAP2K2	Dual specificity mitogen-activated protein kinase kinase 2	27871000000	434
P83881;Q969Q0	RPL36A;RPL36AL	60S ribosomal protein L36a;60S ribosomal protein L36a-like	27787000000	231
P35222	CTNNB1	Catenin beta-1	27783000000	616
P62495	ETF1	Eukaryotic peptide chain release factor subunit 1	27692000000	518
P38919	EIF4A3	Eukaryotic initiation factor 4A-III;Eukaryotic initiation factor 4A-III, N-terminally processed	27679000000	468
O75368	SH3BGRL	SH3 domain-binding glutamic acid-rich-like protein	27587000000	283
Q14008	CKAP5	Cytoskeleton-associated protein 5	27499000000	822
Q15637	SF1	Splicing factor 1	27498000000	492
Q9UPN3	MACF1	Microtubule-actin cross-linking factor 1, isoforms 1/2/3/5	27442000000	918
Q13435	SF3B2	Splicing factor 3B subunit 2	27396000000	502
Q01130	SRSF2	Serine/arginine-rich splicing factor 2	27368000000	289
P62273	RPS29	40S ribosomal protein S29	27362000000	190
Q13885	TUBB2A	Tubulin beta-2A chain	27278000000	417
Q13148	TARDBP	TAR DNA-binding protein 43	27246000000	385
Q9NR31	SAR1A	GTP-binding protein SAR1a	27197000000	324
Q08257	CRYZ	Quinone oxidoreductase	27177000000	352
Q13151	HNRNPA0	Heterogeneous nuclear ribonucleoprotein A0	27142000000	351
P35080	PFN2	Profilin-2	27090000000	180
O75531	BANF1	Barrier-to-autointegration factor;Barrier-to-autointegration factor, N-terminally processed	27033000000	370
O43143	DHX15	Pre-mRNA-splicing factor ATP-dependent RNA helicase DHX15	26984000000	657
Q9Y2Q3	GSTK1	Glutathione S-transferase kappa 1	26968000000	425
P46063	RECQL	ATP-dependent DNA helicase Q1	26894000000	721
P27361	MAPK3	Mitogen-activated protein kinase 3	26824000000	421
Q15404	RSU1	Ras suppressor protein 1	26712000000	381
Q14696	MESDC2	LDLR chaperone MESD	26698000000	334
P31153	MAT2A	S-adenosylmethionine synthase isoform type-2	26691000000	397
Q6NUQ1	RINT1	RAD50-interacting protein 1	26671000000	86
P49721	PSMB2	Proteasome subunit beta type-2	26661000000	326
Q9Y5M8	SRPRB	Signal recognition particle receptor subunit beta	26554000000	268
P26583	HMGB2	High mobility group protein B2	26455000000	335
Q7Z6Z7	HUWE1	E3 ubiquitin-protein ligase HUWE1	26371000000	738
O95292	VAPB	Vesicle-associated membrane protein-associated protein B/C	26361000000	405
Q9NSE4	IARS2	Isoleucine--tRNA ligase, mitochondrial	26336000000	482
O60271	SPAG9	C-Jun-amino-terminal kinase-interacting protein 4	26333000000	675
P07711	CTSL	Cathepsin L1;Cathepsin L1 heavy chain;Cathepsin L1 light chain	26238000000	194
O00151	PDLIM1	PDZ and LIM domain protein 1	26132000000	315
O75367	H2AFY	Core histone macro-H2A.1	26032000000	438
Q6NUK1	SLC25A24	Calcium-binding mitochondrial carrier protein SCaMC-1	25858000000	531
P63279	UBE2I	SUMO-conjugating enzyme UBC9	25823000000	383
Q16836	HADH	Hydroxyacyl-coenzyme A dehydrogenase, mitochondrial	25775000000	458
Q12841	FSTL1	Follistatin-related protein 1	25710000000	496
O00429	DNM1L	Dynamin-1-like protein	25598000000	708
Q96FW1	OTUB1	Ubiquitin thioesterase OTUB1	25596000000	376
P40763	STAT3	Signal transducer and activator of transcription 3	25569000000	521
P05141	SLC25A5	ADP/ATP translocase 2;ADP/ATP translocase 2, N-terminally processed	25548000000	334
Q14980	NUMA1	Nuclear mitotic apparatus protein 1	25548000000	604
Q9BRA2	TXNDC17	Thioredoxin domain-containing protein 17	25542000000	347
O76094	SRP72	Signal recognition particle subunit SRP72	25524000000	586
P30536	TSPO	Translocator protein	25511000000	186
P05120	SERPINB2	Plasminogen activator inhibitor 2	25429000000	313
P62714	PPP2CB	Serine/threonine-protein phosphatase 2A catalytic subunit beta isoform	25420000000	436
Q59GN2;P62891	RPL39P5;RPL39	Putative 60S ribosomal protein L39-like 5;60S ribosomal protein L39	25352000000	77
Q13126	MTAP	S-methyl-5-thioadenosine phosphorylase	25197000000	416
Q9NYF8	BCLAF1	Bcl-2-associated transcription factor 1	25163000000	383
P14854	COX6B1	Cytochrome c oxidase subunit 6B1	25109000000	291
O60784	TOM1	Target of Myb protein 1	25060000000	413
P14324	FDPS	Farnesyl pyrophosphate synthase	25042000000	269
P60891	PRPS1	Ribose-phosphate pyrophosphokinase 1	25021000000	329
P62736;P63267	ACTA2;ACTG2	Actin, aortic smooth muscle;Actin, gamma-enteric smooth muscle	24821000000	189
Q9BWM7	SFXN3	Sideroflexin-3	24777000000	453
P50570	DNM2	Dynamin-2	24769000000	630
Q9UJ70	NAGK	N-acetyl-D-glucosamine kinase	24638000000	394
Q96A33	CCDC47	Coiled-coil domain-containing protein 47	24500000000	431
P41567	EIF1	Eukaryotic translation initiation factor 1	24481000000	177
P24539	ATP5F1	ATP synthase F(0) complex subunit B1, mitochondrial	24409000000	228
O15260	SURF4	Surfeit locus protein 4	24392000000	195
Q8N1G4	LRRC47	Leucine-rich repeat-containing protein 47	24342000000	574
P26368	U2AF2	Splicing factor U2AF 65 kDa subunit	24280000000	402
Q9ULC4	MCTS1	Malignant T-cell-amplified sequence 1	24278000000	402
O60841	EIF5B	Eukaryotic translation initiation factor 5B	24112000000	524
P55268	LAMB2	Laminin subunit beta-2	24102000000	555
Q9NSD9	FARSB	Phenylalanine--tRNA ligase beta subunit	24095000000	572
Q9UJZ1	STOML2	Stomatin-like protein 2, mitochondrial	24074000000	325
P08195	SLC3A2	4F2 cell-surface antigen heavy chain	24038000000	390
Q9H9B4	SFXN1	Sideroflexin-1	24035000000	337
O95817	BAG3	BAG family molecular chaperone regulator 3	23962000000	522
P62861	FAU	40S ribosomal protein S30	23936000000	203
P28161	GSTM2	Glutathione S-transferase Mu 2	23935000000	437
Q8IVL6	LEPREL2	Prolyl 3-hydroxylase 3	23916000000	417
P61960	UFM1	Ubiquitin-fold modifier 1	23905000000	213
P13798	APEH	Acylamino-acid-releasing enzyme	23904000000	449
Q5JTV8	TOR1AIP1	Torsin-1A-interacting protein 1	23871000000	414
P01889	HLA-B	HLA class I histocompatibility antigen, B-7 alpha chain	23735000000	351
O75822	EIF3J	Eukaryotic translation initiation factor 3 subunit J	23699000000	277
P15374	UCHL3	Ubiquitin carboxyl-terminal hydrolase isozyme L3	23697000000	428
P60033	CD81	CD81 antigen	23580000000	249
Q15435	PPP1R7	Protein phosphatase 1 regulatory subunit 7	23529000000	502
P31942	HNRNPH3	Heterogeneous nuclear ribonucleoprotein H3	23499000000	240
Q16666	IFI16	Gamma-interferon-inducible protein 16	23454000000	444
O95571	ETHE1	Persulfide dioxygenase ETHE1, mitochondrial	23399000000	289
O15400	STX7	Syntaxin-7	23397000000	324
P50213	IDH3A	Isocitrate dehydrogenase [NAD] subunit alpha, mitochondrial	23316000000	387
O14964	HGS	Hepatocyte growth factor-regulated tyrosine kinase substrate	23301000000	441
P50479	PDLIM4	PDZ and LIM domain protein 4	23263000000	322
Q01844	EWSR1	RNA-binding protein EWS	23259000000	334
P37108	SRP14	Signal recognition particle 14 kDa protein	23218000000	166
P82979	SARNP	SAP domain-containing ribonucleoprotein	23148000000	355
O60888	CUTA	Protein CutA	23123000000	166
Q15836	VAMP3	Vesicle-associated membrane protein 3	23085000000	295
P09110	ACAA1	3-ketoacyl-CoA thiolase, peroxisomal	23057000000	426
Q96I99	SUCLG2	Succinyl-CoA ligase [GDP-forming] subunit beta, mitochondrial	23051000000	485
O95831	AIFM1	Apoptosis-inducing factor 1, mitochondrial	23038000000	501
P60983	GMFB	Glia maturation factor beta	22957000000	174
Q71DI3	HIST2H3A	Histone H3.2	22932000000	200
P20042	EIF2S2	Eukaryotic translation initiation factor 2 subunit 2	22924000000	453
Q9Y680	FKBP7	Peptidyl-prolyl cis-trans isomerase FKBP7	22866000000	382
P08134	RHOC	Rho-related GTP-binding protein RhoC	22798000000	255
Q9NVJ2	ARL8B	ADP-ribosylation factor-like protein 8B	22773000000	330
P54709	ATP1B3	Sodium/potassium-transporting ATPase subunit beta-3	22710000000	383
Q9Y6M1	IGF2BP2	Insulin-like growth factor 2 mRNA-binding protein 2	22672000000	437
P21912	SDHB	Succinate dehydrogenase [ubiquinone] iron-sulfur subunit, mitochondrial	22639000000	398
O43865	AHCYL1	Putative adenosylhomocysteinase 2	22619000000	392
Q7L576	CYFIP1	Cytoplasmic FMR1-interacting protein 1	22587000000	514
Q9BUT1	BDH2	3-hydroxybutyrate dehydrogenase type 2	22564000000	272
Q13185	CBX3	Chromobox protein homolog 3	22551000000	239
Q9Y281	CFL2	Cofilin-2	22404000000	270
O95373	IPO7	Importin-7	22380000000	394
Q14914	PTGR1	Prostaglandin reductase 1	22289000000	425
P48507	GCLM	Glutamate--cysteine ligase regulatory subunit	22279000000	319
P48163	ME1	NADP-dependent malic enzyme	22202000000	439
P08240	SRPR	Signal recognition particle receptor subunit alpha	22175000000	431
P62136	PPP1CA	Serine/threonine-protein phosphatase PP1-alpha catalytic subunit	22151000000	275
Q15758	SLC1A5	Neutral amino acid transporter B(0)	22107000000	146
P21283	ATP6V1C1	V-type proton ATPase subunit C 1	22044000000	307
Q15459	SF3A1	Splicing factor 3A subunit 1	22034000000	495
P42167	TMPO	Lamina-associated polypeptide 2, isoforms beta/gamma;Thymopoietin;Thymopentin	22003000000	363
Q8IWB7	WDFY1	WD repeat and FYVE domain-containing protein 1	21928000000	343
O00469	PLOD2	Procollagen-lysine,2-oxoglutarate 5-dioxygenase 2	21817000000	401
P10155	TROVE2	60 kDa SS-A/Ro ribonucleoprotein	21813000000	427
P08962	CD63	CD63 antigen	21725000000	218
Q53GQ0	HSD17B12	Very-long-chain 3-oxoacyl-CoA reductase	21688000000	275
P04040	CAT	Catalase	21672000000	339
Q8NE71	ABCF1	ATP-binding cassette sub-family F member 1	21630000000	377
Q03001	DST	Dystonin	21555000000	564
Q08431	MFGE8	Lactadherin;Lactadherin short form;Medin	21541000000	342
Q9UHQ9	CYB5R1	NADH-cytochrome b5 reductase 1	21472000000	482
Q9UMS4	PRPF19	Pre-mRNA-processing factor 19	21382000000	387
Q13247	SRSF6	Serine/arginine-rich splicing factor 6	21349000000	213
O14907	TAX1BP3	Tax1-binding protein 3	21335000000	228
P12270	TPR	Nucleoprotein TPR	21293000000	656
Q9Y2Z0	SUGT1	Suppressor of G2 allele of SKP1 homolog	21285000000	429
Q96PK6	RBM14	RNA-binding protein 14	21268000000	389
Q9HC35	EML4	Echinoderm microtubule-associated protein-like 4	21251000000	381
O76003	GLRX3	Glutaredoxin-3	21158000000	380
Q15029	EFTUD2	116 kDa U5 small nuclear ribonucleoprotein component	21006000000	476
Q13442	PDAP1	28 kDa heat- and acid-stable phosphoprotein	21005000000	232
P32322	PYCR1	Pyrroline-5-carboxylate reductase 1, mitochondrial	21003000000	355
Q9NX63	CHCHD3	MICOS complex subunit MIC19	20980000000	332
Q9P0V9	2010-09-01	Septin-10	20948000000	390
Q13464	ROCK1	Rho-associated protein kinase 1	20914000000	536
Q7L1Q6	BZW1	Basic leucine zipper and W2 domain-containing protein 1	20887000000	346
P51665	PSMD7	26S proteasome non-ATPase regulatory subunit 7	20842000000	367
P53004	BLVRA	Biliverdin reductase A	20840000000	257
Q0ZGT2	NEXN	Nexilin	20824000000	367
Q16222	UAP1	UDP-N-acetylhexosamine pyrophosphorylase;UDP-N-acetylgalactosamine pyrophosphorylase;UDP-N-acetylglucosamine pyrophosphorylase	20716000000	340
O43237	DYNC1LI2	Cytoplasmic dynein 1 light intermediate chain 2	20711000000	482
Q15027	ACAP1	Arf-GAP with coiled-coil, ANK repeat and PH domain-containing protein 1	20702000000	91
Q02252	ALDH6A1	Methylmalonate-semialdehyde dehydrogenase [acylating], mitochondrial	20696000000	408
P98082	DAB2	Disabled homolog 2	20669000000	348
Q6WCQ1	MPRIP	Myosin phosphatase Rho-interacting protein	20540000000	520
Q9Y305	ACOT9	Acyl-coenzyme A thioesterase 9, mitochondrial	20534000000	471
Q09028	RBBP4	Histone-binding protein RBBP4	20519000000	371
P50402	EMD	Emerin	20448000000	332
P47813;O14602	EIF1AX;EIF1AY	Eukaryotic translation initiation factor 1A, X-chromosomal;Eukaryotic translation initiation factor 1A, Y-chromosomal	20438000000	160
Q07021	C1QBP	Complement component 1 Q subcomponent-binding protein, mitochondrial	20426000000	401
P26885	FKBP2	Peptidyl-prolyl cis-trans isomerase FKBP2	20385000000	113
P12081	HARS	Histidine--tRNA ligase, cytoplasmic	20320000000	436
Q14232	EIF2B1	Translation initiation factor eIF-2B subunit alpha	20291000000	101
P21926	CD9	CD9 antigen	20247000000	188
Q15005	SPCS2	Signal peptidase complex subunit 2	20247000000	343
Q99829	CPNE1	Copine-1	20218000000	324
P06730	EIF4E	Eukaryotic translation initiation factor 4E	20183000000	375
Q10567	AP1B1	AP-1 complex subunit beta-1	20081000000	392
Q14254	FLOT2	Flotillin-2	20068000000	435
Q9UNS2	COPS3	COP9 signalosome complex subunit 3	20064000000	309
Q96IU4	ABHD14B	Alpha/beta hydrolase domain-containing protein 14B	20056000000	286
P05121	SERPINE1	Plasminogen activator inhibitor 1	20023000000	437
P62633	CNBP	Cellular nucleic acid-binding protein	19992000000	188
O14617	AP3D1	AP-3 complex subunit delta-1	19948000000	522
Q15843	NEDD8	NEDD8	19863000000	163
Q53FA7	TP53I3	Quinone oxidoreductase PIG3	19794000000	324
O75533	SF3B1	Splicing factor 3B subunit 1	19682000000	431
P18084	ITGB5	Integrin beta-5	19643000000	381
P16104;Q96QV6	H2AFX;HIST1H2AA	Histone H2AX;Histone H2A type 1-A	19596000000	117
P18859	ATP5J	ATP synthase-coupling factor 6, mitochondrial	19562000000	129
P61201	COPS2	COP9 signalosome complex subunit 2	19522000000	475
P61019	RAB2A	Ras-related protein Rab-2A	19495000000	356
Q9BQE3	TUBA1C	Tubulin alpha-1C chain	19489000000	387
Q9NR56	MBNL1	Muscleblind-like protein 1	19476000000	177
Q13217	DNAJC3	DnaJ homolog subfamily C member 3	19462000000	512
P30046;A6NHG4	DDT;DDTL	D-dopachrome decarboxylase;D-dopachrome decarboxylase-like protein	19415000000	205
Q6IBS0	TWF2	Twinfilin-2	19353000000	283
Q07812	BAX	Apoptosis regulator BAX	19346000000	370
Q05707	COL14A1	Collagen alpha-1(XIV) chain	19308000000	297
Q9NQR4	NIT2	Omega-amidase NIT2	19296000000	438
P05783	KRT18	Keratin, type I cytoskeletal 18	19254000000	364
Q9UKK9	NUDT5	ADP-sugar pyrophosphatase	19247000000	281
Q16576	RBBP7	Histone-binding protein RBBP7	19239000000	140
P05413	FABP3	Fatty acid-binding protein, heart	19214000000	224
O95433	AHSA1	Activator of 90 kDa heat shock protein ATPase homolog 1	19209000000	291
Q96EP5	DAZAP1	DAZ-associated protein 1	19173000000	301
Q7Z4H8	KDELC2	KDEL motif-containing protein 2	19064000000	413
Q9NR28	DIABLO	Diablo homolog, mitochondrial	18995000000	308
Q8WUP2	FBLIM1	Filamin-binding LIM protein 1	18987000000	407
P53007	SLC25A1	Tricarboxylate transport protein, mitochondrial	18949000000	256
Q13451	FKBP5	Peptidyl-prolyl cis-trans isomerase FKBP5;Peptidyl-prolyl cis-trans isomerase FKBP5, N-terminally processed	18913000000	332
Q99733	NAP1L4	Nucleosome assembly protein 1-like 4	18913000000	301
O00505	KPNA3	Importin subunit alpha-4	18873000000	303
Q96C90	PPP1R14B	Protein phosphatase 1 regulatory subunit 14B	18845000000	186
Q15654	TRIP6	Thyroid receptor-interacting protein 6	18786000000	451
Q8TDB4	MGARP	Protein MGARP	18779000000	158
Q13045	FLII	Protein flightless-1 homolog	18733000000	439
P60468	SEC61B	Protein transport protein Sec61 subunit beta	18701000000	107
O15372	EIF3H	Eukaryotic translation initiation factor 3 subunit H	18666000000	322
Q92599	2008-09-01	Septin-8	18651000000	297
Q9H3P7	ACBD3	Golgi resident protein GCP60	18647000000	380
P16435	POR	NADPH--cytochrome P450 reductase	18632000000	456
P83111	LACTB	Serine beta-lactamase-like protein LACTB, mitochondrial	18603000000	383
P63173	RPL38	60S ribosomal protein L38	18567000000	224
Q13011	ECH1	Delta(3,5)-Delta(2,4)-dienoyl-CoA isomerase, mitochondrial	18557000000	341
Q10588	BST1	ADP-ribosyl cyclase/cyclic ADP-ribose hydrolase 2	18547000000	335
Q9UMX5	NENF	Neudesin	18504000000	278
Q9UHX1	PUF60	Poly(U)-binding-splicing factor PUF60	18500000000	371
P98179	RBM3	RNA-binding protein 3	18476000000	331
Q16401	PSMD5	26S proteasome non-ATPase regulatory subunit 5	18354000000	460
P35613	BSG	Basigin	18322000000	291
Q8IYT4	KATNAL2	Katanin p60 ATPase-containing subunit A-like 2	18312000000	60
P22694	PRKACB	cAMP-dependent protein kinase catalytic subunit beta	18298000000	249
Q9H1E3	NUCKS1	Nuclear ubiquitous casein and cyclin-dependent kinase substrate 1	18276000000	175
P09619	PDGFRB	Platelet-derived growth factor receptor beta	18226000000	398
O00154	ACOT7	Cytosolic acyl coenzyme A thioester hydrolase	18112000000	268
Q9BQS8	FYCO1	FYVE and coiled-coil domain-containing protein 1	18079000000	468
Q8NBJ7	SUMF2	Sulfatase-modifying factor 2	18072000000	280
A1X283	SH3PXD2B	SH3 and PX domain-containing protein 2B	18027000000	327
P62314	SNRPD1	Small nuclear ribonucleoprotein Sm D1	17967000000	170
Q9H223	EHD4	EH domain-containing protein 4	17941000000	330
P22087	FBL	rRNA 2-O-methyltransferase fibrillarin	17901000000	284
P20290	BTF3	Transcription factor BTF3	17839000000	206
P42677	RPS27	40S ribosomal protein S27	17801000000	90
P46060	RANGAP1	Ran GTPase-activating protein 1	17762000000	335
P52788	SMS	Spermine synthase	17757000000	400
Q9P2R7	SUCLA2	Succinyl-CoA ligase [ADP-forming] subunit beta, mitochondrial	17757000000	285
P54819	AK2	Adenylate kinase 2, mitochondrial;Adenylate kinase 2, mitochondrial, N-terminally processed	17716000000	322
Q9NP97	DYNLRB1	Dynein light chain roadblock-type 1	17699000000	321
Q9H8H3	METTL7A	Methyltransferase-like protein 7A	17690000000	182
Q6UXH1	CRELD2	Cysteine-rich with EGF-like domain protein 2	17682000000	291
Q00765	REEP5	Receptor expression-enhancing protein 5	17636000000	255
O14737	PDCD5	Programmed cell death protein 5	17539000000	328
P61619	SEC61A1	Protein transport protein Sec61 subunit alpha isoform 1	17515000000	277
O00233	PSMD9	26S proteasome non-ATPase regulatory subunit 9	17503000000	295
O95319	CELF2	CUGBP Elav-like family member 2	17457000000	268
Q9H2G2	SLK	STE20-like serine/threonine-protein kinase	17434000000	501
O75915	ARL6IP5	PRA1 family protein 3	17421000000	269
O75534	CSDE1	Cold shock domain-containing protein E1	17413000000	443
Q86V81	ALYREF	THO complex subunit 4	17349000000	335
P09601	HMOX1	Heme oxygenase 1	17311000000	339
O95861	BPNT1	3(2),5-bisphosphate nucleotidase 1	17263000000	316
O00161	SNAP23	Synaptosomal-associated protein 23	17256000000	387
P52815	MRPL12	39S ribosomal protein L12, mitochondrial	17229000000	220
P08754	GNAI3	Guanine nucleotide-binding protein G(k) subunit alpha	17137000000	164
P48556	PSMD8	26S proteasome non-ATPase regulatory subunit 8	17108000000	266
P46977	STT3A	Dolichyl-diphosphooligosaccharide--protein glycosyltransferase subunit STT3A	17058000000	246
O00499	BIN1	Myc box-dependent-interacting protein 1	17054000000	315
Q53GG5	PDLIM3	PDZ and LIM domain protein 3	17031000000	276
Q92747	ARPC1A	Actin-related protein 2/3 complex subunit 1A	16985000000	305
O95479	H6PD	GDH/6PGL endoplasmic bifunctional protein;Glucose 1-dehydrogenase;6-phosphogluconolactonase	16974000000	460
P63162;P14678	SNRPN;SNRPB	Small nuclear ribonucleoprotein-associated protein N;Small nuclear ribonucleoprotein-associated proteins B and B	16962000000	199
Q9UQ35	SRRM2	Serine/arginine repetitive matrix protein 2	16951000000	375
Q13310	PABPC4	Polyadenylate-binding protein 4	16941000000	311
P26447	S100A4	Protein S100-A4	16797000000	96
Q32MZ4	LRRFIP1	Leucine-rich repeat flightless-interacting protein 1	16743000000	331
O15347	HMGB3	High mobility group protein B3	16722000000	31
Q02978	SLC25A11	Mitochondrial 2-oxoglutarate/malate carrier protein	16674000000	214
O00754	MAN2B1	Lysosomal alpha-mannosidase;Lysosomal alpha-mannosidase A peptide;Lysosomal alpha-mannosidase B peptide;Lysosomal alpha-mannosidase C peptide;Lysosomal alpha-mannosidase D peptide;Lysosomal alpha-mannosidase E peptide	16648000000	272
P0DPI2;A0A0B4J2D5			16640000000	238
Q01469	FABP5	Fatty acid-binding protein, epidermal	16520000000	284
Q9NZ08	ERAP1	Endoplasmic reticulum aminopeptidase 1	16331000000	268
P62877	RBX1	E3 ubiquitin-protein ligase RBX1;E3 ubiquitin-protein ligase RBX1, N-terminally processed	16319000000	185
P24844	MYL9	Myosin regulatory light polypeptide 9	16293000000	231
Q9H488	POFUT1	GDP-fucose protein O-fucosyltransferase 1	16276000000	336
Q16527	CSRP2	Cysteine and glycine-rich protein 2	16201000000	255
Q96K17	BTF3L4	Transcription factor BTF3 homolog 4	16191000000	177
A0FGR8	ESYT2	Extended synaptotagmin-2	16158000000	371
Q08378	GOLGA3	Golgin subfamily A member 3	16157000000	396
Q969G5	PRKCDBP	Protein kinase C delta-binding protein	16110000000	300
Q9H3N1	TMX1	Thioredoxin-related transmembrane protein 1	16054000000	289
Q96JY6	PDLIM2	PDZ and LIM domain protein 2	16019000000	332
Q9Y3A5	SBDS	Ribosome maturation protein SBDS	15984000000	320
Q9UBT2	UBA2	SUMO-activating enzyme subunit 2	15979000000	362
P23219	PTGS1	Prostaglandin G/H synthase 1	15975000000	254
P29992	GNA11	Guanine nucleotide-binding protein subunit alpha-11	15915000000	311
Q92900	UPF1	Regulator of nonsense transcripts 1	15910000000	553
Q08380	LGALS3BP	Galectin-3-binding protein	15810000000	239
Q9BY44	EIF2A	Eukaryotic translation initiation factor 2A;Eukaryotic translation initiation factor 2A, N-terminally processed	15770000000	419
P63172	DYNLT1	Dynein light chain Tctex-type 1	15751000000	273
Q9BZZ5	API5	Apoptosis inhibitor 5	15710000000	290
Q10471	GALNT2	Polypeptide N-acetylgalactosaminyltransferase 2;Polypeptide N-acetylgalactosaminyltransferase 2 soluble form	15701000000	301
P07942	LAMB1	Laminin subunit beta-1	15645000000	453
P84157	MXRA7	Matrix-remodeling-associated protein 7	15644000000	263
Q9NUU7;Q9UMR2	DDX19A;DDX19B	ATP-dependent RNA helicase DDX19A;ATP-dependent RNA helicase DDX19B	15640000000	316
O00567	NOP56	Nucleolar protein 56	15628000000	373
Q99598	TSNAX	Translin-associated protein X	15628000000	238
O60565	GREM1	Gremlin-1	15623000000	234
Q6NYC8	PPP1R18	Phostensin	15586000000	332
Q9Y6Y8	SEC23IP	SEC23-interacting protein	15552000000	345
Q8WVM8	SCFD1	Sec1 family domain-containing protein 1	15543000000	400
Q5JWF2;P63092	GNAS	Guanine nucleotide-binding protein G(s) subunit alpha isoforms XLas;Guanine nucleotide-binding protein G(s) subunit alpha isoforms short	15536000000	286
P52943	CRIP2	Cysteine-rich protein 2	15517000000	232
Q58FF8	HSP90AB2P	Putative heat shock protein HSP 90-beta 2	15445000000	301
Q99426	TBCB	Tubulin-folding cofactor B	15432000000	245
Q7Z3E5	ARMC9	LisH domain-containing protein ARMC9	15387000000	251
O43681	ASNA1	ATPase ASNA1	15372000000	341
P61081	UBE2M	NEDD8-conjugating enzyme Ubc12	15346000000	194
P17844	DDX5	Probable ATP-dependent RNA helicase DDX5	15334000000	369
P50579	METAP2	Methionine aminopeptidase 2	15329000000	398
O60925	PFDN1	Prefoldin subunit 1	15293000000	205
Q5THK1	PRR14L	Protein PRR14L	15292000000	48
O00629	KPNA4	Importin subunit alpha-3	15272000000	259
Q99471	PFDN5	Prefoldin subunit 5	15260000000	296
Q12874	SF3A3	Splicing factor 3A subunit 3	15255000000	334
P49821	NDUFV1	NADH dehydrogenase [ubiquinone] flavoprotein 1, mitochondrial	15248000000	280
Q92783	STAM	Signal transducing adapter molecule 1	15190000000	284
P31689	DNAJA1	DnaJ homolog subfamily A member 1	15151000000	402
P30049	ATP5D	ATP synthase subunit delta, mitochondrial	15133000000	60
Q9NVI7	ATAD3A	ATPase family AAA domain-containing protein 3A	15108000000	310
Q9UHV9	PFDN2	Prefoldin subunit 2	15086000000	240
Q9Y608	LRRFIP2	Leucine-rich repeat flightless-interacting protein 2	15024000000	261
Q13724	MOGS	Mannosyl-oligosaccharide glucosidase	15023000000	215
Q06124	PTPN11	Tyrosine-protein phosphatase non-receptor type 11	14995000000	384
Q9NY33	DPP3	Dipeptidyl peptidase 3	14988000000	272
Q9UHL4	DPP7	Dipeptidyl peptidase 2	14976000000	321
O75525	KHDRBS3	KH domain-containing, RNA-binding, signal transduction-associated protein 3	14971000000	246
P0DN76;Q01081;Q8WU68	U2AF1;U2AF1L4	Splicing factor U2AF 35 kDa subunit;Splicing factor U2AF 26 kDa subunit	14971000000	168
O75964	ATP5L	ATP synthase subunit g, mitochondrial	14948000000	169
P07305	H1F0	Histone H1.0;Histone H1.0, N-terminally processed	14948000000	82
Q9UI10	EIF2B4	Translation initiation factor eIF-2B subunit delta	14936000000	79
O75477	ERLIN1	Erlin-1	14935000000	246
Q9NZU5	LMCD1	LIM and cysteine-rich domains protein 1	14935000000	260
Q9Y2V2	CARHSP1	Calcium-regulated heat stable protein 1	14919000000	203
O95197	RTN3	Reticulon-3	14897000000	186
Q14011	CIRBP	Cold-inducible RNA-binding protein	14869000000	270
O43301	HSPA12A	Heat shock 70 kDa protein 12A	14862000000	347
Q9UN86	G3BP2	Ras GTPase-activating protein-binding protein 2	14817000000	269
O43684	BUB3	Mitotic checkpoint protein BUB3	14811000000	291
P46108	CRK	Adapter molecule crk	14777000000	258
O75643	SNRNP200	U5 small nuclear ribonucleoprotein 200 kDa helicase	14768000000	532
P53801	PTTG1IP	Pituitary tumor-transforming gene 1 protein-interacting protein	14730000000	254
Q14166	TTLL12	Tubulin--tyrosine ligase-like protein 12	14702000000	359
Q5SW79	CEP170	Centrosomal protein of 170 kDa	14670000000	347
P08237	PFKM	ATP-dependent 6-phosphofructokinase, muscle type	14602000000	329
Q8NI22	MCFD2	Multiple coagulation factor deficiency protein 2	14596000000	186
Q5T4S7	UBR4	E3 ubiquitin-protein ligase UBR4	14575000000	475
Q96I24	FUBP3	Far upstream element-binding protein 3	14571000000	411
P35659	DEK	Protein DEK	14542000000	258
P26440	IVD	Isovaleryl-CoA dehydrogenase, mitochondrial	14538000000	308
P52294	KPNA1	Importin subunit alpha-5;Importin subunit alpha-5, N-terminally processed	14527000000	156
O15212	PFDN6	Prefoldin subunit 6	14461000000	159
P09874	PARP1	Poly [ADP-ribose] polymerase 1	14441000000	414
Q04941	PLP2	Proteolipid protein 2	14430000000	66
P08621	SNRNP70	U1 small nuclear ribonucleoprotein 70 kDa	14417000000	282
P20908	COL5A1	Collagen alpha-1(V) chain	14378000000	276
P15289	ARSA	Arylsulfatase A;Arylsulfatase A component B;Arylsulfatase A component C	14366000000	265
P61011	SRP54	Signal recognition particle 54 kDa protein	14342000000	242
Q9NP79	VTA1	Vacuolar protein sorting-associated protein VTA1 homolog	14319000000	224
Q9UMX0	UBQLN1	Ubiquilin-1	14314000000	363
P00533	EGFR	Epidermal growth factor receptor	14307000000	393
Q14677	CLINT1	Clathrin interactor 1	14296000000	306
Q9BT09	CNPY3	Protein canopy homolog 3	14289000000	230
P40222	TXLNA	Alpha-taxilin	14256000000	273
P55795	HNRNPH2	Heterogeneous nuclear ribonucleoprotein H2	14242000000	290
P43307	SSR1	Translocon-associated protein subunit alpha	14173000000	109
P40123	CAP2	Adenylyl cyclase-associated protein 2	14144000000	261
P10301	RRAS	Ras-related protein R-Ras	14087000000	237
P29279	CTGF	Connective tissue growth factor	14085000000	172
Q9P299	COPZ2	Coatomer subunit zeta-2	14081000000	262
P54687	BCAT1	Branched-chain-amino-acid aminotransferase, cytosolic	14002000000	283
Q08722	CD47	Leukocyte surface antigen CD47	13995000000	92
Q86Y82	STX12	Syntaxin-12	13893000000	245
Q8NBX0	SCCPDH	Saccharopine dehydrogenase-like oxidoreductase	13873000000	264
P08253	MMP2	72 kDa type IV collagenase;PEX	13866000000	311
P55263	ADK	Adenosine kinase	13857000000	277
Q8TED1	GPX8	Probable glutathione peroxidase 8	13796000000	246
P01033	TIMP1	Metalloproteinase inhibitor 1	13783000000	216
P35637	FUS	RNA-binding protein FUS	13768000000	146
Q6P2Q9	PRPF8	Pre-mRNA-processing-splicing factor 8	13762000000	388
O75348	ATP6V1G1	V-type proton ATPase subunit G 1	13647000000	153
P05067	APP	Amyloid beta A4 protein;N-APP;Soluble APP-alpha;Soluble APP-beta;C99;Beta-amyloid protein 42;Beta-amyloid protein 40;C83;P3(42);P3(40);C80;Gamma-secretase C-terminal fragment 59;Gamma-secretase C-terminal fragment 57;Gamma-secretase C-terminal fragment 50;C31	13641000000	364
Q9NUP9	LIN7C	Protein lin-7 homolog C	13586000000	189
Q9UHB9	SRP68	Signal recognition particle subunit SRP68	13558000000	245
O43768	ENSA	Alpha-endosulfine	13543000000	225
Q99729	HNRNPAB	Heterogeneous nuclear ribonucleoprotein A/B	13532000000	259
P02511	CRYAB	Alpha-crystallin B chain	13524000000	253
Q16832	DDR2	Discoidin domain-containing receptor 2	13506000000	391
Q96CG8	CTHRC1	Collagen triple helix repeat-containing protein 1	13446000000	134
P30419	NMT1	Glycylpeptide N-tetradecanoyltransferase 1	13407000000	264
O14828	SCAMP3	Secretory carrier-associated membrane protein 3	13391000000	286
Q9Y5P6	GMPPB	Mannose-1-phosphate guanyltransferase beta	13350000000	273
O60716	CTNND1	Catenin delta-1	13296000000	410
Q96IZ0	PAWR	PRKC apoptosis WT1 regulator protein	13290000000	225
P52630	STAT2	Signal transducer and activator of transcription 2	13268000000	300
P54725	RAD23A	UV excision repair protein RAD23 homolog A	13256000000	205
P52566	ARHGDIB	Rho GDP-dissociation inhibitor 2	13247000000	171
O75832	PSMD10	26S proteasome non-ATPase regulatory subunit 10	13232000000	181
P51397	DAP	Death-associated protein 1	13203000000	122
P12277	CKB	Creatine kinase B-type	13179000000	189
O60437	PPL	Periplakin	13165000000	287
Q9Y6M9	NDUFB9	NADH dehydrogenase [ubiquinone] 1 beta subcomplex subunit 9	13154000000	112
Q9Y6G9	DYNC1LI1	Cytoplasmic dynein 1 light intermediate chain 1	13128000000	318
P09669	COX6C	Cytochrome c oxidase subunit 6C	13087000000	78
Q6YN16	HSDL2	Hydroxysteroid dehydrogenase-like protein 2	13058000000	205
P12004	PCNA	Proliferating cell nuclear antigen	13005000000	223
Q99538	LGMN	Legumain	12996000000	133
Q9Y285	FARSA	Phenylalanine--tRNA ligase alpha subunit	12995000000	307
Q9Y4P3	TBL2	Transducin beta-like protein 2	12983000000	253
Q92820	GGH	Gamma-glutamyl hydrolase	12978000000	226
P48449	LSS	Lanosterol synthase	12977000000	397
P16403	HIST1H1C	Histone H1.2	12964000000	71
P08559	PDHA1	Pyruvate dehydrogenase E1 component subunit alpha, somatic form, mitochondrial	12919000000	311
Q8N163	CCAR2	Cell cycle and apoptosis regulator protein 2	12901000000	314
O75340	PDCD6	Programmed cell death protein 6	12832000000	345
P48509	CD151	CD151 antigen	12792000000	81
O75663	TIPRL	TIP41-like protein	12740000000	203
P62306	SNRPF	Small nuclear ribonucleoprotein F	12704000000	147
Q9Y5Z4	HEBP2	Heme-binding protein 2	12703000000	250
Q9Y383	LUC7L2	Putative RNA-binding protein Luc7-like 2	12661000000	271
P58335	ANTXR2	Anthrax toxin receptor 2	12639000000	44
Q8N0X7	SPG20	Spartin	12601000000	302
O60831	PRAF2	PRA1 family protein 2	12593000000	210
Q92520	FAM3C	Protein FAM3C	12557000000	229
Q9Y2T2	AP3M1	AP-3 complex subunit mu-1	12517000000	312
P48739	PITPNB	Phosphatidylinositol transfer protein beta isoform	12497000000	248
P23193	TCEA1	Transcription elongation factor A protein 1	12487000000	303
P53990	IST1	IST1 homolog	12451000000	209
Q99715	COL12A1	Collagen alpha-1(XII) chain	12391000000	356
Q9Y5J7	TIMM9	Mitochondrial import inner membrane translocase subunit Tim9	12358000000	238
Q13228	SELENBP1	Selenium-binding protein 1	12349000000	310
Q96JJ7	TMX3	Protein disulfide-isomerase TMX3	12343000000	301
O60884	DNAJA2	DnaJ homolog subfamily A member 2	12303000000	230
Q8NF91	SYNE1	Nesprin-1	12294000000	90
Q9UHA4	LAMTOR3	Ragulator complex protein LAMTOR3	12294000000	241
Q9HBG4	ATP6V0A4	V-type proton ATPase 116 kDa subunit a isoform 4	12289000000	26
Q9UMY4	SNX12	Sorting nexin-12	12288000000	195
Q14257	RCN2	Reticulocalbin-2	12285000000	221
P53992	SEC24C	Protein transport protein Sec24C	12269000000	398
Q7L5N1	COPS6	COP9 signalosome complex subunit 6	12266000000	279
A4UGR9	XIRP2	Xin actin-binding repeat-containing protein 2	12262000000	5
P46937	YAP1	Transcriptional coactivator YAP1	12252000000	109
O95202	LETM1	LETM1 and EF-hand domain-containing protein 1, mitochondrial	12198000000	270
O15075	DCLK1	Serine/threonine-protein kinase DCLK1	12138000000	236
Q15257	PPP2R4	Serine/threonine-protein phosphatase 2A activator	12117000000	220
Q9HD45	TM9SF3	Transmembrane 9 superfamily member 3	12091000000	323
Q9H788	SH2D4A	SH2 domain-containing protein 4A	12083000000	299
P27658	COL8A1	Collagen alpha-1(VIII) chain;Vastatin	12069000000	201
Q9UKM9	RALY	RNA-binding protein Raly	12042000000	194
P04424	ASL	Argininosuccinate lyase	11999000000	247
Q13630	TSTA3	GDP-L-fucose synthase	11998000000	169
P14927	UQCRB	Cytochrome b-c1 complex subunit 7	11993000000	182
Q9UFN0	NIPSNAP3A	Protein NipSnap homolog 3A	11960000000	196
Q96FJ2	DYNLL2	Dynein light chain 2, cytoplasmic	11959000000	132
Q53TN4	CYBRD1	Cytochrome b reductase 1	11941000000	202
O75781	PALM	Paralemmin-1	11926000000	217
Q9GZS3	WDR61	WD repeat-containing protein 61;WD repeat-containing protein 61, N-terminally processed	11906000000	182
Q6GMV3	PTRHD1	Putative peptidyl-tRNA hydrolase PTRHD1	11889000000	151
O75962	TRIO	Triple functional domain protein	11826000000	68
Q9Y5X3	SNX5	Sorting nexin-5	11802000000	275
Q13155	AIMP2	Aminoacyl tRNA synthase complex-interacting multifunctional protein 2	11788000000	215
Q92542	NCSTN	Nicastrin	11724000000	239
P51636	CAV2	Caveolin-2	11674000000	140
Q9BQB6	VKORC1	Vitamin K epoxide reductase complex subunit 1	11663000000	53
Q9H8Y8	GORASP2	Golgi reassembly-stacking protein 2	11661000000	185
Q96CS3	FAF2	FAS-associated factor 2	11658000000	187
Q8WXF1	PSPC1	Paraspeckle component 1	11647000000	267
P12882;Q9UKX2;P13535;P13533;P11055	MYH1;MYH2;MYH8;MYH6;MYH3	Myosin-1;Myosin-2;Myosin-8;Myosin-6;Myosin-3	11607000000	42
Q7L014	DDX46	Probable ATP-dependent RNA helicase DDX46	11528000000	204
P47985;P0C7P4	UQCRFS1;UQCRFS1P1	Cytochrome b-c1 complex subunit Rieske, mitochondrial;Cytochrome b-c1 complex subunit 11;Putative cytochrome b-c1 complex subunit Rieske-like protein 1	11514000000	169
P53367	ARFIP1	Arfaptin-1	11512000000	292
Q8TD19	NEK9	Serine/threonine-protein kinase Nek9	11497000000	297
Q9NZL9	MAT2B	Methionine adenosyltransferase 2 subunit beta	11485000000	203
P63151	PPP2R2A	Serine/threonine-protein phosphatase 2A 55 kDa regulatory subunit B alpha isoform	11469000000	230
P78344	EIF4G2	Eukaryotic translation initiation factor 4 gamma 2	11460000000	438
Q9H832	UBE2Z	Ubiquitin-conjugating enzyme E2 Z	11402000000	189
Q8IZH2	XRN1	5-3 exoribonuclease 1	11398000000	52
Q9ULC3	RAB23	Ras-related protein Rab-23	11392000000	180
Q13636	RAB31	Ras-related protein Rab-31	11376000000	266
P53985	SLC16A1	Monocarboxylate transporter 1	11374000000	159
Q9Y2X3	NOP58	Nucleolar protein 58	11359000000	348
P00492	HPRT1	Hypoxanthine-guanine phosphoribosyltransferase	11307000000	317
Q7L2H7	EIF3M	Eukaryotic translation initiation factor 3 subunit M	11305000000	273
P08648	ITGA5	Integrin alpha-5;Integrin alpha-5 heavy chain;Integrin alpha-5 light chain	11301000000	282
Q9GZQ8;A6NCE7	MAP1LC3B;MAP1LC3B2	Microtubule-associated proteins 1A/1B light chain 3B;Microtubule-associated proteins 1A/1B light chain 3 beta 2	11279000000	193
Q8IXB1	DNAJC10	DnaJ homolog subfamily C member 10	11278000000	276
Q9P1F3	ABRACL	Costars family protein ABRACL	11276000000	109
O14880	MGST3	Microsomal glutathione S-transferase 3	11275000000	186
Q16630	CPSF6	Cleavage and polyadenylation specificity factor subunit 6	11218000000	292
P61077;P62837	UBE2D3;UBE2D2	Ubiquitin-conjugating enzyme E2 D3;Ubiquitin-conjugating enzyme E2 D2	11210000000	125
P11802	CDK4	Cyclin-dependent kinase 4	11194000000	116
P10515	DLAT	Dihydrolipoyllysine-residue acetyltransferase component of pyruvate dehydrogenase complex, mitochondrial	11182000000	290
P36551	CPOX	Oxygen-dependent coproporphyrinogen-III oxidase, mitochondrial	11175000000	317
Q8IZP0	ABI1	Abl interactor 1	11175000000	241
P68400;Q8NEV1	CSNK2A1;CSNK2A3	Casein kinase II subunit alpha;Casein kinase II subunit alpha 3	11148000000	270
P35914	HMGCL	Hydroxymethylglutaryl-CoA lyase, mitochondrial	11121000000	262
P30622	CLIP1	CAP-Gly domain-containing linker protein 1	11116000000	294
P15848	ARSB	Arylsulfatase B	11112000000	211
O94874	UFL1	E3 UFM1-protein ligase 1	11110000000	294
P51688	SGSH	N-sulphoglucosamine sulphohydrolase	11049000000	176
P40189	IL6ST	Interleukin-6 receptor subunit beta	10943000000	251
Q13740	ALCAM	CD166 antigen	10903000000	216
O75165	DNAJC13	DnaJ homolog subfamily C member 13	10883000000	337
P09038	FGF2	Fibroblast growth factor 2	10882000000	190
P05114	HMGN1	Non-histone chromosomal protein HMG-14	10868000000	102
O75935	DCTN3	Dynactin subunit 3	10859000000	218
Q8TCT9	HM13	Minor histocompatibility antigen H13	10857000000	93
Q12929	EPS8	Epidermal growth factor receptor kinase substrate 8	10853000000	310
P06132	UROD	Uroporphyrinogen decarboxylase	10832000000	245
Q8TDX7	NEK7	Serine/threonine-protein kinase Nek7	10831000000	272
P17812	CTPS1	CTP synthase 1	10783000000	234
Q96CT7	CCDC124	Coiled-coil domain-containing protein 124	10775000000	192
O00193	SMAP	Small acidic protein	10759000000	188
Q15274	QPRT	Nicotinate-nucleotide pyrophosphorylase [carboxylating]	10726000000	127
Q8TCJ2	STT3B	Dolichyl-diphosphooligosaccharide--protein glycosyltransferase subunit STT3B	10718000000	210
Q96P70	IPO9	Importin-9	10690000000	276
Q9UK76	HN1	Hematological and neurological expressed 1 protein;Hematological and neurological expressed 1 protein, N-terminally processed	10686000000	156
P36405	ARL3	ADP-ribosylation factor-like protein 3	10669000000	260
Q14165	MLEC	Malectin	10663000000	229
Q93008	USP9X	Probable ubiquitin carboxyl-terminal hydrolase FAF-X	10641000000	249
O15305	PMM2	Phosphomannomutase 2	10589000000	186
Q96C19	EFHD2	EF-hand domain-containing protein D2	10576000000	189
P30740	SERPINB1	Leukocyte elastase inhibitor	10567000000	257
O60443	DFNA5	Non-syndromic hearing impairment protein 5	10564000000	258
P62995	TRA2B	Transformer-2 protein homolog beta	10544000000	178
O75351	VPS4B	Vacuolar protein sorting-associated protein 4B	10509000000	232
Q01433	AMPD2	AMP deaminase 2	10487000000	236
Q10589	BST2	Bone marrow stromal antigen 2	10473000000	97
P28062	PSMB8	Proteasome subunit beta type-8	10470000000	234
Q16774	GUK1	Guanylate kinase	10464000000	193
P49321	NASP	Nuclear autoantigenic sperm protein	10461000000	163
O15031	PLXNB2	Plexin-B2	10460000000	285
O14744	PRMT5	Protein arginine N-methyltransferase 5;Protein arginine N-methyltransferase 5, N-terminally processed	10449000000	286
Q15102	PAFAH1B3	Platelet-activating factor acetylhydrolase IB subunit gamma	10445000000	215
P18564	ITGB6	Integrin beta-6	10435000000	92
Q9Y639	NPTN	Neuroplastin	10387000000	170
Q9UBE0	SAE1	SUMO-activating enzyme subunit 1;SUMO-activating enzyme subunit 1, N-terminally processed	10338000000	220
P51617	IRAK1	Interleukin-1 receptor-associated kinase 1	10330000000	40
Q9BXP5	SRRT	Serrate RNA effector molecule homolog	10330000000	208
O60218	AKR1B10	Aldo-keto reductase family 1 member B10	10318000000	231
Q08209	PPP3CA	Serine/threonine-protein phosphatase 2B catalytic subunit alpha isoform	10297000000	221
P46109	CRKL	Crk-like protein	10291000000	198
O15126	SCAMP1	Secretory carrier-associated membrane protein 1	10266000000	195
P63165;G2XKQ0	SUMO1	Small ubiquitin-related modifier 1;Small ubiquitin-related modifier	10247000000	175
Q13620	CUL4B	Cullin-4B	10236000000	330
Q14683	SMC1A	Structural maintenance of chromosomes protein 1A	10231000000	94
Q9Y263	PLAA	Phospholipase A-2-activating protein	10183000000	293
P22033	MUT	Methylmalonyl-CoA mutase, mitochondrial	10164000000	308
Q12931	TRAP1	Heat shock protein 75 kDa, mitochondrial	10133000000	272
Q9BVC6	TMEM109	Transmembrane protein 109	10110000000	166
Q96AB3	ISOC2	Isochorismatase domain-containing protein 2, mitochondrial	10109000000	128
Q6PIU2	NCEH1	Neutral cholesterol ester hydrolase 1	10092000000	224
P62330	ARF6	ADP-ribosylation factor 6	10086000000	190
P20020	ATP2B1	Plasma membrane calcium-transporting ATPase 1	10078000000	294
Q9Y6H1;Q5T1J5	CHCHD2;CHCHD2P9	Coiled-coil-helix-coiled-coil-helix domain-containing protein 2;Putative coiled-coil-helix-coiled-coil-helix domain-containing protein CHCHD2P9, mitochondrial	10069000000	147
A0AVT1	UBA6	Ubiquitin-like modifier-activating enzyme 6	10058000000	335
Q9NTX5	ECHDC1	Ethylmalonyl-CoA decarboxylase	10048000000	136
Q13976	PRKG1	cGMP-dependent protein kinase 1	9993000000	252
P27708	CAD	CAD protein;Glutamine-dependent carbamoyl-phosphate synthase;Aspartate carbamoyltransferase;Dihydroorotase	9979400000	425
P49915	GMPS	GMP synthase [glutamine-hydrolyzing]	9977900000	228
Q86TX2	ACOT1	Acyl-coenzyme A thioesterase 1	9882300000	263
Q01628	IFITM3	Interferon-induced transmembrane protein 3	9882100000	115
P16930	FAH	Fumarylacetoacetase	9831100000	174
Q9Y520	PRRC2C	Protein PRRC2C	9790400000	247
Q9Y4I1	MYO5A	Unconventional myosin-Va	9789100000	110
Q9Y5S9	RBM8A	RNA-binding protein 8A	9769200000	188
Q9UBQ5	EIF3K	Eukaryotic translation initiation factor 3 subunit K	9746600000	254
O43765	SGTA	Small glutamine-rich tetratricopeptide repeat-containing protein alpha	9746100000	191
O00170	AIP	AH receptor-interacting protein	9733500000	283
P16234	PDGFRA	Platelet-derived growth factor receptor alpha	9725300000	294
Q9BY32	ITPA	Inosine triphosphate pyrophosphatase	9676400000	124
Q8TAT6	NPLOC4	Nuclear protein localization protein 4 homolog	9638400000	244
O43809	NUDT21	Cleavage and polyadenylation specificity factor subunit 5	9608300000	189
Q13308	PTK7	Inactive tyrosine-protein kinase 7	9600400000	275
P09104	ENO2	Gamma-enolase	9577700000	160
Q5HYK7	SH3D19	SH3 domain-containing protein 19	9577500000	293
Q9NWV4	C1orf123	UPF0587 protein C1orf123	9572400000	242
Q02750	MAP2K1	Dual specificity mitogen-activated protein kinase kinase 1	9568000000	168
O94973	AP2A2	AP-2 complex subunit alpha-2	9556100000	286
Q86W92	PPFIBP1	Liprin-beta-1	9550700000	321
Q8NFQ8	TOR1AIP2	Torsin-1A-interacting protein 2	9526800000	196
P26196	DDX6	Probable ATP-dependent RNA helicase DDX6	9518800000	260
P52306	RAP1GDS1	Rap1 GTPase-GDP dissociation stimulator 1	9516400000	272
Q9BWS9	CHID1	Chitinase domain-containing protein 1	9499500000	191
Q8WWM7	ATXN2L	Ataxin-2-like protein	9467000000	215
Q7L523;Q5VZM2	RRAGA;RRAGB	Ras-related GTP-binding protein A;Ras-related GTP-binding protein B	9451500000	211
Q9HAV7	GRPEL1	GrpE protein homolog 1, mitochondrial	9404300000	182
O95299	NDUFA10	NADH dehydrogenase [ubiquinone] 1 alpha subcomplex subunit 10, mitochondrial	9397200000	168
P61009	SPCS3	Signal peptidase complex subunit 3	9393800000	199
Q96KR1	ZFR	Zinc finger RNA-binding protein	9392300000	87
Q6P587	FAHD1	Acylpyruvase FAHD1, mitochondrial	9358000000	156
P61758	VBP1	Prefoldin subunit 3	9313400000	194
P51153	RAB13	Ras-related protein Rab-13	9268200000	235
P16083	NQO2	Ribosyldihydronicotinamide dehydrogenase [quinone]	9267800000	161
Q00577	PURA	Transcriptional activator protein Pur-alpha	9226300000	190
P51114	FXR1	Fragile X mental retardation syndrome-related protein 1	9160800000	254
Q12888	TP53BP1	Tumor suppressor p53-binding protein 1	9150400000	201
Q8NCA5	FAM98A	Protein FAM98A	9147500000	302
O14950	MYL12B	Myosin regulatory light chain 12B	9087500000	33
Q4V9L6	TMEM119	Transmembrane protein 119	9086700000	141
O75521	ECI2	Enoyl-CoA delta isomerase 2, mitochondrial	9074700000	271
P67812	SEC11A	Signal peptidase complex catalytic subunit SEC11A	9025200000	146
Q15041	ARL6IP1	ADP-ribosylation factor-like protein 6-interacting protein 1	9002700000	152
Q15631	TSN	Translin	8996300000	165
O00116	AGPS	Alkyldihydroxyacetonephosphate synthase, peroxisomal	8989600000	219
Q9C005	DPY30	Protein dpy-30 homolog	8989000000	160
P61086	UBE2K	Ubiquitin-conjugating enzyme E2 K	8985900000	165
Q7Z406	MYH14	Myosin-14	8955500000	143
P30520	ADSS	Adenylosuccinate synthetase isozyme 2	8938900000	216
P00491	PNP	Purine nucleoside phosphorylase	8933600000	277
Q9NZ01	TECR	Very-long-chain enoyl-CoA reductase	8917900000	242
Q96A65	EXOC4	Exocyst complex component 4	8902800000	251
P20337	RAB3B	Ras-related protein Rab-3B	8887400000	122
Q92882	OSTF1	Osteoclast-stimulating factor 1	8794400000	148
O75116	ROCK2	Rho-associated protein kinase 2	8769400000	233
P09455	RBP1	Retinol-binding protein 1	8758300000	142
P43897	TSFM	Elongation factor Ts, mitochondrial	8746500000	210
Q14789	GOLGB1	Golgin subfamily B member 1	8740100000	343
O60832	DKC1	H/ACA ribonucleoprotein complex subunit 4	8726300000	261
O75629	CREG1	Protein CREG1	8675200000	103
Q27J81	INF2	Inverted formin-2	8666500000	213
Q9UM22	EPDR1	Mammalian ependymin-related protein 1	8606300000	100
Q92626	PXDN	Peroxidasin homolog	8605900000	206
Q6PGP7	TTC37	Tetratricopeptide repeat protein 37	8537400000	199
Q9HB90;Q9NQL2	RRAGC;RRAGD	Ras-related GTP-binding protein C;Ras-related GTP-binding protein D	8530500000	250
P55854	SUMO3	Small ubiquitin-related modifier 3	8517900000	101
Q9Y2A7	NCKAP1	Nck-associated protein 1	8501500000	263
O14683	TP53I11	Tumor protein p53-inducible protein 11	8492300000	120
Q13443	ADAM9	Disintegrin and metalloproteinase domain-containing protein 9	8476300000	222
P50416	CPT1A	Carnitine O-palmitoyltransferase 1, liver isoform	8468700000	242
Q96AQ6	PBXIP1	Pre-B-cell leukemia transcription factor-interacting protein 1	8466600000	249
Q8TCT8	SPPL2A	Signal peptide peptidase-like 2A	8452700000	145
P35442	THBS2	Thrombospondin-2	8446300000	130
Q9NUQ6	SPATS2L	SPATS2-like protein	8445300000	196
Q93045	STMN2	Stathmin-2	8442800000	52
Q92791	LEPREL4	Synaptonemal complex protein SC65	8438400000	249
Q9BVG4	PBDC1	Protein PBDC1	8438100000	175
P49792	RANBP2	E3 SUMO-protein ligase RanBP2	8422700000	354
Q8NCW5	APOA1BP	NAD(P)H-hydrate epimerase	8408800000	204
Q9NWZ3	IRAK4	Interleukin-1 receptor-associated kinase 4	8387500000	23
O60869	EDF1	Endothelial differentiation-related factor 1	8339400000	164
Q6NVY1	HIBCH	3-hydroxyisobutyryl-CoA hydrolase, mitochondrial	8337500000	187
Q9BTZ2	DHRS4	Dehydrogenase/reductase SDR family member 4	8313400000	146
Q8IVF2	AHNAK2	Protein AHNAK2	8311000000	180
Q9Y2Q5	LAMTOR2	Ragulator complex protein LAMTOR2	8309600000	149
P30405	PPIF	Peptidyl-prolyl cis-trans isomerase F, mitochondrial	8294300000	171
Q9C0H2	TTYH3	Protein tweety homolog 3	8290600000	149
P09661	SNRPA1	U2 small nuclear ribonucleoprotein A	8262100000	226
P32321	DCTD	Deoxycytidylate deaminase	8256800000	227
Q92769	HDAC2	Histone deacetylase 2	8245200000	192
P01111	NRAS	GTPase NRas	8218500000	168
O95747	OXSR1	Serine/threonine-protein kinase OSR1	8211700000	180
Q9Y287	ITM2B	Integral membrane protein 2B;BRI2, membrane form;BRI2 intracellular domain;BRI2C, soluble form;Bri23 peptide	8210400000	65
P30566	ADSL	Adenylosuccinate lyase	8205000000	165
Q96C86	DCPS	m7GpppX diphosphatase	8202400000	66
Q15113	PCOLCE	Procollagen C-endopeptidase enhancer 1	8201900000	191
O43583	DENR	Density-regulated protein	8200300000	180
Q9UGP8	SEC63	Translocation protein SEC63 homolog	8188800000	306
Q8NE86	MCU	Calcium uniporter protein, mitochondrial	8186100000	123
Q92901	RPL3L	60S ribosomal protein L3-like	8171400000	70
Q8TBC4	UBA3	NEDD8-activating enzyme E1 catalytic subunit	8163700000	134
P32455	GBP1	Interferon-induced guanylate-binding protein 1	8161500000	180
Q8NDC0	MAPK1IP1L	MAPK-interacting and spindle-stabilizing protein-like	8159300000	69
Q12965	MYO1E	Unconventional myosin-Ie	8140000000	293
Q8N1F7	NUP93	Nuclear pore complex protein Nup93	8137800000	295
A1L0T0	ILVBL	Acetolactate synthase-like protein	8100400000	170
O95182	NDUFA7	NADH dehydrogenase [ubiquinone] 1 alpha subcomplex subunit 7	8097800000	149
Q96DG6	CMBL	Carboxymethylenebutenolidase homolog	8066700000	233
Q13488	TCIRG1	V-type proton ATPase 116 kDa subunit a isoform 3	8063200000	239
Q9HB40	SCPEP1	Retinoid-inducible serine carboxypeptidase	8049400000	104
O75380	NDUFS6	NADH dehydrogenase [ubiquinone] iron-sulfur protein 6, mitochondrial	8043600000	97
Q93050	ATP6V0A1	V-type proton ATPase 116 kDa subunit a isoform 1	8041900000	231
P56134	ATP5J2	ATP synthase subunit f, mitochondrial	8031400000	123
Q92572	AP3S1	AP-3 complex subunit sigma-1	8022300000	164
Q6PKG0	LARP1	La-related protein 1	7998000000	182
O76021	RSL1D1	Ribosomal L1 domain-containing protein 1	7995900000	150
P53582	METAP1	Methionine aminopeptidase 1	7992300000	107
O75431	MTX2	Metaxin-2	7970800000	152
Q9Y4F1	FARP1	FERM, RhoGEF and pleckstrin domain-containing protein 1	7950300000	129
Q15477	SKIV2L	Helicase SKI2W	7936900000	188
Q9Y6I3	EPN1	Epsin-1	7931200000	179
P11137	MAP2	Microtubule-associated protein 2	7916700000	175
O96000	NDUFB10	NADH dehydrogenase [ubiquinone] 1 beta subcomplex subunit 10	7911100000	143
Q9NTJ5	SACM1L	Phosphatidylinositide phosphatase SAC1	7904900000	295
Q13564	NAE1	NEDD8-activating enzyme E1 regulatory subunit	7899800000	149
Q14318	FKBP8	Peptidyl-prolyl cis-trans isomerase FKBP8	7861600000	193
Q9UBY9	HSPB7	Heat shock protein beta-7	7861200000	133
P06454	PTMA	Prothymosin alpha;Prothymosin alpha, N-terminally processed;Thymosin alpha-1	7855600000	68
Q16762	TST	Thiosulfate sulfurtransferase	7846400000	169
Q13363	CTBP1	C-terminal-binding protein 1	7842600000	168
Q9Y570	PPME1	Protein phosphatase methylesterase 1	7827900000	218
P41227;Q9BSU3	NAA10;NAA11	N-alpha-acetyltransferase 10;N-alpha-acetyltransferase 11	7803000000	164
Q16864	ATP6V1F	V-type proton ATPase subunit F	7795200000	172
P14406	COX7A2	Cytochrome c oxidase subunit 7A2, mitochondrial	7792500000	99
Q9Y646	CPQ	Carboxypeptidase Q	7781700000	226
Q58FF6	HSP90AB4P	Putative heat shock protein HSP 90-beta 4	7780000000	80
P78330	PSPH	Phosphoserine phosphatase	7762100000	149
P52594	AGFG1	Arf-GAP domain and FG repeat-containing protein 1	7760300000	148
O15027	SEC16A	Protein transport protein Sec16A	7754000000	227
Q9Y4W6	AFG3L2	AFG3-like protein 2	7752400000	212
Q7Z7H5	TMED4	Transmembrane emp24 domain-containing protein 4	7750900000	158
Q96T51	RUFY1	RUN and FYVE domain-containing protein 1	7749100000	258
P62070	RRAS2	Ras-related protein R-Ras2	7748500000	163
Q92905	COPS5	COP9 signalosome complex subunit 5	7734600000	232
P50897	PPT1	Palmitoyl-protein thioesterase 1	7734300000	176
P13807	GYS1	Glycogen [starch] synthase, muscle	7721000000	215
Q9UHQ4	BCAP29	B-cell receptor-associated protein 29	7719400000	168
P48426	PIP4K2A	Phosphatidylinositol 5-phosphate 4-kinase type-2 alpha	7717500000	196
P07947	YES1	Tyrosine-protein kinase Yes	7705000000	171
Q9Y3Y2	CHTOP	Chromatin target of PRMT1 protein	7652800000	159
O14936	CASK	Peripheral plasma membrane protein CASK	7635200000	210
Q9BXS5	AP1M1	AP-1 complex subunit mu-1	7625500000	222
Q15363	TMED2	Transmembrane emp24 domain-containing protein 2	7617900000	178
P24666	ACP1	Low molecular weight phosphotyrosine protein phosphatase	7609900000	181
Q6Y7W6	GIGYF2	PERQ amino acid-rich with GYF domain-containing protein 2	7591800000	65
Q9H6Z4	RANBP3	Ran-binding protein 3	7584800000	196
P17900	GM2A	Ganglioside GM2 activator;Ganglioside GM2 activator isoform short	7582100000	93
P42892	ECE1	Endothelin-converting enzyme 1	7561400000	229
Q68EM7	ARHGAP17	Rho GTPase-activating protein 17	7524200000	153
O95819	MAP4K4	Mitogen-activated protein kinase kinase kinase kinase 4	7505500000	200
Q96PU8	QKI	Protein quaking	7494100000	180
Q9P2T1	GMPR2	GMP reductase 2	7487400000	208
Q9UKX5	ITGA11	Integrin alpha-11	7478400000	190
P19525	EIF2AK2	Interferon-induced, double-stranded RNA-activated protein kinase	7462400000	227
O15269	SPTLC1	Serine palmitoyltransferase 1	7450000000	143
P67870	CSNK2B	Casein kinase II subunit beta	7446600000	183
Q16186	ADRM1	Proteasomal ubiquitin receptor ADRM1	7440300000	101
Q8TD08	MAPK15	Mitogen-activated protein kinase 15	7436200000	47
O60313	OPA1	Dynamin-like 120 kDa protein, mitochondrial;Dynamin-like 120 kDa protein, form S1	7402700000	249
P26022	PTX3	Pentraxin-related protein PTX3	7396200000	244
Q05209	PTPN12	Tyrosine-protein phosphatase non-receptor type 12	7392200000	69
Q9H3S7	PTPN23	Tyrosine-protein phosphatase non-receptor type 23	7386100000	259
O43169	CYB5B	Cytochrome b5 type B	7377700000	163
Q9UNF0	PACSIN2	Protein kinase C and casein kinase substrate in neurons protein 2	7375800000	246
O95372	LYPLA2	Acyl-protein thioesterase 2	7366100000	162
Q9NZZ3	CHMP5	Charged multivesicular body protein 5	7364600000	128
P08574	CYC1	Cytochrome c1, heme protein, mitochondrial	7354700000	135
Q9UJW0	DCTN4	Dynactin subunit 4	7336000000	274
Q99470	SDF2	Stromal cell-derived factor 2	7331400000	165
Q8TD55	PLEKHO2	Pleckstrin homology domain-containing family O member 2	7298700000	123
Q9H910	HN1L	Hematological and neurological expressed 1-like protein	7291100000	198
P46734	MAP2K3	Dual specificity mitogen-activated protein kinase kinase 3	7280300000	150
P49675	STAR	Steroidogenic acute regulatory protein, mitochondrial	7278800000	162
P29218	IMPA1	Inositol monophosphatase 1	7259700000	217
Q9NP72	RAB18	Ras-related protein Rab-18	7252800000	131
Q5VYK3	ECM29	Proteasome-associated protein ECM29 homolog	7249500000	338
Q96IJ6	GMPPA	Mannose-1-phosphate guanyltransferase alpha	7248400000	192
Q13641	TPBG	Trophoblast glycoprotein	7246700000	186
P17302	GJA1	Gap junction alpha-1 protein	7239700000	149
Q16610	ECM1	Extracellular matrix protein 1	7234900000	219
Q12846	STX4	Syntaxin-4	7231000000	129
O95573	ACSL3	Long-chain-fatty-acid--CoA ligase 3	7217500000	224
Q92890	UFD1L	Ubiquitin fusion degradation protein 1 homolog	7216600000	202
Q9BY11	PACSIN1	Protein kinase C and casein kinase substrate in neurons protein 1	7214000000	20
O75844	ZMPSTE24	CAAX prenyl protease 1 homolog	7213200000	177
Q9Y3D6	FIS1	Mitochondrial fission 1 protein	7205000000	129
Q641Q2	FAM21A	WASH complex subunit FAM21A	7202400000	185
Q9HAV0	GNB4	Guanine nucleotide-binding protein subunit beta-4	7191500000	161
Q5JRA6	MIA3	Melanoma inhibitory activity protein 3	7184600000	183
Q9BXJ9	NAA15	N-alpha-acetyltransferase 15, NatA auxiliary subunit	7166800000	232
Q01085	TIAL1	Nucleolysin TIAR	7157100000	169
P49006	MARCKSL1	MARCKS-related protein	7145700000	157
Q96RF0	SNX18	Sorting nexin-18	7136600000	160
Q9HB07	C12orf10	UPF0160 protein MYG1, mitochondrial	7131700000	174
Q9BX68	HINT2	Histidine triad nucleotide-binding protein 2, mitochondrial	7120600000	112
Q8IVM0	CCDC50	Coiled-coil domain-containing protein 50	7106400000	186
P09488	GSTM1	Glutathione S-transferase Mu 1	7060700000	100
Q9Y2G5	POFUT2	GDP-fucose protein O-fucosyltransferase 2	7059700000	181
O43294	TGFB1I1	Transforming growth factor beta-1-induced transcript 1 protein	7051500000	225
O43615	TIMM44	Mitochondrial import inner membrane translocase subunit TIM44	7042200000	222
O43324	EEF1E1	Eukaryotic translation elongation factor 1 epsilon-1	7034300000	175
Q15286	RAB35	Ras-related protein Rab-35	7010500000	140
Q9Y512	SAMM50	Sorting and assembly machinery component 50 homolog	7005100000	161
P60059	SEC61G	Protein transport protein Sec61 subunit gamma	6967400000	53
P20933	AGA	N(4)-(beta-N-acetylglucosaminyl)-L-asparaginase;Glycosylasparaginase alpha chain;Glycosylasparaginase beta chain	6964600000	123
Q14151	SAFB2	Scaffold attachment factor B2	6946800000	53
O75937	DNAJC8	DnaJ homolog subfamily C member 8	6939300000	187
Q9Y5S2	CDC42BPB	Serine/threonine-protein kinase MRCK beta	6934000000	233
O75608	LYPLA1	Acyl-protein thioesterase 1	6929100000	120
Q9H4G4	GLIPR2	Golgi-associated plant pathogenesis-related protein 1	6919400000	142
Q92878	RAD50	DNA repair protein RAD50	6900600000	211
Q9Y5L4	TIMM13	Mitochondrial import inner membrane translocase subunit Tim13	6865500000	147
Q9UKV3	ACIN1	Apoptotic chromatin condensation inducer in the nucleus	6848400000	215
P0DN79;P35520	CBS	Cystathionine beta-synthase	6847800000	163
P45877	PPIC	Peptidyl-prolyl cis-trans isomerase C	6847000000	153
Q9P2P1	NYNRIN	Protein NYNRIN	6840900000	55
P51452	DUSP3	Dual specificity protein phosphatase 3	6840300000	207
Q7Z434	MAVS	Mitochondrial antiviral-signaling protein	6837800000	123
P37198	NUP62	Nuclear pore glycoprotein p62	6833900000	172
P11310	ACADM	Medium-chain specific acyl-CoA dehydrogenase, mitochondrial	6832500000	165
Q9UHD1	CHORDC1	Cysteine and histidine-rich domain-containing protein 1	6820400000	172
Q6DKJ4	NXN	Nucleoredoxin	6816600000	153
Q9BQA1	WDR77	Methylosome protein 50	6809200000	170
Q96IX5	USMG5	Up-regulated during skeletal muscle growth protein 5	6783400000	102
Q9BXF6	RAB11FIP5	Rab11 family-interacting protein 5	6755800000	57
P61020	RAB5B	Ras-related protein Rab-5B	6740900000	119
Q96M27	PRRC1	Protein PRRC1	6735600000	117
Q9ULZ3	PYCARD	Apoptosis-associated speck-like protein containing a CARD	6712300000	166
Q9GZZ1	NAA50	N-alpha-acetyltransferase 50	6681800000	125
P51911	CNN1	Calponin-1	6671300000	176
O75891	ALDH1L1	Cytosolic 10-formyltetrahydrofolate dehydrogenase	6618000000	99
Q99447	PCYT2	Ethanolamine-phosphate cytidylyltransferase	6616300000	159
P0CW20;P0CW19	LIMS3L;LIMS3	LIM and senescent cell antigen-like-containing domain protein 3-like;LIM and senescent cell antigen-like-containing domain protein 3	6606200000	157
Q9UDT6	CLIP2	CAP-Gly domain-containing linker protein 2	6600100000	172
Q9UKK3	PARP4	Poly [ADP-ribose] polymerase 4	6572300000	307
Q8WZ42	TTN	Titin	6571800000	50
Q9HCL2	GPAM	Glycerol-3-phosphate acyltransferase 1, mitochondrial	6555400000	29
Q9BRF8	CPPED1	Serine/threonine-protein phosphatase CPPED1	6552700000	115
Q9Y6E0	STK24	Serine/threonine-protein kinase 24;Serine/threonine-protein kinase 24 36 kDa subunit;Serine/threonine-protein kinase 24 12 kDa subunit	6521000000	180
P45973	CBX5	Chromobox protein homolog 5	6473400000	106
P51884	LUM	Lumican	6472200000	120
Q96N67	DOCK7	Dedicator of cytokinesis protein 7	6460300000	133
Q9NR50	EIF2B3	Translation initiation factor eIF-2B subunit gamma	6459400000	204
Q86X55	CARM1	Histone-arginine methyltransferase CARM1	6458300000	211
P53680	AP2S1	AP-2 complex subunit sigma	6455700000	110
Q93034	CUL5	Cullin-5	6455700000	151
Q9BRP8	WIBG	Partner of Y14 and mago	6445100000	158
P39060	COL18A1	Collagen alpha-1(XVIII) chain;Endostatin	6444300000	95
Q16775	HAGH	Hydroxyacylglutathione hydrolase, mitochondrial	6434600000	153
Q9Y3C6	PPIL1	Peptidyl-prolyl cis-trans isomerase-like 1	6430800000	123
O75506	HSBP1	Heat shock factor-binding protein 1	6404500000	116
P61326	MAGOH	Protein mago nashi homolog	6403100000	85
Q9H3K6	BOLA2	BolA-like protein 2	6398500000	185
Q9HCE1	MOV10	Putative helicase MOV-10	6390000000	69
P82909	MRPS36	28S ribosomal protein S36, mitochondrial	6371700000	161
Q13098	GPS1	COP9 signalosome complex subunit 1	6368600000	129
P52888	THOP1	Thimet oligopeptidase	6366500000	201
Q9Y3Q3	TMED3	Transmembrane emp24 domain-containing protein 3	6360900000	141
O43747	AP1G1	AP-1 complex subunit gamma-1	6335400000	161
Q9P2R3	ANKFY1	Rabankyrin-5	6327100000	242
O75494	SRSF10	Serine/arginine-rich splicing factor 10	6325600000	87
Q9H425	C1orf198	Uncharacterized protein C1orf198	6319700000	125
Q92575	UBXN4	UBX domain-containing protein 4	6281600000	110
Q9Y5B9	SUPT16H	FACT complex subunit SPT16	6279000000	229
Q10713	PMPCA	Mitochondrial-processing peptidase subunit alpha	6247800000	176
Q8IZ83	ALDH16A1	Aldehyde dehydrogenase family 16 member A1	6238100000	159
Q13867	BLMH	Bleomycin hydrolase	6225400000	148
P53041	PPP5C	Serine/threonine-protein phosphatase 5	6213200000	179
Q15020	SART3	Squamous cell carcinoma antigen recognized by T-cells 3	6208000000	151
Q7Z2W4	ZC3HAV1	Zinc finger CCCH-type antiviral protein 1	6202400000	238
P55265	ADAR	Double-stranded RNA-specific adenosine deaminase	6199200000	241
Q13425	SNTB2	Beta-2-syntrophin	6175200000	202
Q9Y295	DRG1	Developmentally-regulated GTP-binding protein 1	6159900000	178
O43813	LANCL1	LanC-like protein 1	6134300000	156
Q16795	NDUFA9	NADH dehydrogenase [ubiquinone] 1 alpha subcomplex subunit 9, mitochondrial	6108900000	176
Q92562	FIG4	Polyphosphoinositide phosphatase	6092400000	30
O15067	PFAS	Phosphoribosylformylglycinamidine synthase	6089600000	182
Q8IZ07	ANKRD13A	Ankyrin repeat domain-containing protein 13A	6072500000	177
Q9UPT5	EXOC7	Exocyst complex component 7	6059500000	174
Q9Y333	LSM2	U6 snRNA-associated Sm-like protein LSm2	6055800000	94
O75489	NDUFS3	NADH dehydrogenase [ubiquinone] iron-sulfur protein 3, mitochondrial	6035900000	145
Q99653	CHP1	Calcineurin B homologous protein 1	6033200000	147
P09012	SNRPA	U1 small nuclear ribonucleoprotein A	6013100000	116
Q9H3H3	C11orf68	UPF0696 protein C11orf68	5989300000	180
Q9NRP0	OSTC	Oligosaccharyltransferase complex subunit OSTC	5980000000	116
Q14573	ITPR3	Inositol 1,4,5-trisphosphate receptor type 3	5966800000	226
O60504	SORBS3	Vinexin	5963700000	149
Q9GZT3	SLIRP	SRA stem-loop-interacting RNA-binding protein, mitochondrial	5941000000	114
Q13618	CUL3	Cullin-3	5935700000	197
P30038	ALDH4A1	Delta-1-pyrroline-5-carboxylate dehydrogenase, mitochondrial	5923000000	154
P30837	ALDH1B1	Aldehyde dehydrogenase X, mitochondrial	5878100000	154
O94903	PROSC	Proline synthase co-transcribed bacterial homolog protein	5876200000	132
Q96DB5	RMDN1	Regulator of microtubule dynamics protein 1	5873600000	208
Q9NW15	ANO10	Anoctamin-10	5862800000	113
Q66K74	MAP1S	Microtubule-associated protein 1S;MAP1S heavy chain;MAP1S light chain	5861200000	89
P51570	GALK1	Galactokinase	5853800000	190
P23497	SP100	Nuclear autoantigen Sp-100	5851400000	107
Q8TC07	TBC1D15	TBC1 domain family member 15	5850000000	226
P52789	HK2	Hexokinase-2	5824900000	176
Q9BWJ5	SF3B5	Splicing factor 3B subunit 5	5822200000	91
P51809	VAMP7	Vesicle-associated membrane protein 7	5819600000	92
P51970	NDUFA8	NADH dehydrogenase [ubiquinone] 1 alpha subcomplex subunit 8	5812700000	181
Q9NUJ1	ABHD10	Mycophenolic acid acyl-glucuronide esterase, mitochondrial	5810000000	162
Q96EK6	GNPNAT1	Glucosamine 6-phosphate N-acetyltransferase	5796100000	128
Q9NT62	ATG3	Ubiquitin-like-conjugating enzyme ATG3	5774700000	139
Q9H845	ACAD9	Acyl-CoA dehydrogenase family member 9, mitochondrial	5769300000	171
Q14738	PPP2R5D	Serine/threonine-protein phosphatase 2A 56 kDa regulatory subunit delta isoform	5760800000	223
Q92522	H1FX	Histone H1x	5756800000	132
Q93009	USP7	Ubiquitin carboxyl-terminal hydrolase 7	5748700000	189
Q13637	RAB32	Ras-related protein Rab-32	5730700000	123
Q96GK7;Q6P2I3	FAHD2A;FAHD2B	Fumarylacetoacetate hydrolase domain-containing protein 2A;Fumarylacetoacetate hydrolase domain-containing protein 2B	5720800000	147
Q9BTT0	ANP32E	Acidic leucine-rich nuclear phosphoprotein 32 family member E	5717800000	63
P07919	UQCRH	Cytochrome b-c1 complex subunit 6, mitochondrial	5711800000	117
Q96S97	MYADM	Myeloid-associated differentiation marker	5697300000	121
Q9H307	PNN	Pinin	5684900000	159
Q9UQE7	SMC3	Structural maintenance of chromosomes protein 3	5681800000	179
O60826	CCDC22	Coiled-coil domain-containing protein 22	5681100000	208
Q8NEZ2	VPS37A	Vacuolar protein sorting-associated protein 37A	5665200000	59
P00736	C1R	Complement C1r subcomponent;Complement C1r subcomponent heavy chain;Complement C1r subcomponent light chain	5651300000	174
Q9Y394	DHRS7	Dehydrogenase/reductase SDR family member 7	5635500000	149
O75306	NDUFS2	NADH dehydrogenase [ubiquinone] iron-sulfur protein 2, mitochondrial	5616300000	148
Q9NZ45	CISD1	CDGSH iron-sulfur domain-containing protein 1	5615900000	125
Q15424	SAFB	Scaffold attachment factor B1	5609200000	128
Q9UHY7	ENOPH1	Enolase-phosphatase E1	5601900000	129
Q9UH99	SUN2	SUN domain-containing protein 2	5574700000	170
Q9UBM7	DHCR7	7-dehydrocholesterol reductase	5563300000	100
Q15642	TRIP10	Cdc42-interacting protein 4	5559100000	135
P49585	PCYT1A	Choline-phosphate cytidylyltransferase A	5551000000	136
P09871	C1S	Complement C1s subcomponent;Complement C1s subcomponent heavy chain;Complement C1s subcomponent light chain	5537000000	95
P01034	CST3	Cystatin-C	5530500000	73
P33527	ABCC1	Multidrug resistance-associated protein 1	5528900000	170
Q9HA77	CARS2	Probable cysteine--tRNA ligase, mitochondrial	5513500000	132
Q13428	TCOF1	Treacle protein	5499200000	156
Q5VZF2	MBNL2	Muscleblind-like protein 2	5491500000	61
Q9UBW8	COPS7A	COP9 signalosome complex subunit 7a	5480400000	143
Q7Z7G0	ABI3BP	Target of Nesh-SH3	5471300000	156
Q5VZK9	LRRC16A	Leucine-rich repeat-containing protein 16A	5436400000	245
O43598	DNPH1	2-deoxynucleoside 5-phosphate N-hydrolase 1	5424200000	81
P48147	PREP	Prolyl endopeptidase	5415300000	170
Q9BUL8	PDCD10	Programmed cell death protein 10	5408900000	128
Q08945	SSRP1	FACT complex subunit SSRP1	5406700000	240
Q9UL25	RAB21	Ras-related protein Rab-21	5405400000	96
Q9NVZ3	NECAP2	Adaptin ear-binding coat-associated protein 2	5394400000	117
Q96QR8	PURB	Transcriptional activator protein Pur-beta	5393600000	96
Q86X76	NIT1	Nitrilase homolog 1	5381900000	99
Q9HBH5	RDH14	Retinol dehydrogenase 14	5374200000	78
O96019	ACTL6A	Actin-like protein 6A	5368200000	135
Q9HD20	ATP13A1	Manganese-transporting ATPase 13A1	5366900000	242
P03928	MT-ATP8	ATP synthase protein 8	5328600000	80
Q96KG9	SCYL1	N-terminal kinase-like protein	5328000000	170
Q53EP0	FNDC3B	Fibronectin type III domain-containing protein 3B	5322700000	146
P43304	GPD2	Glycerol-3-phosphate dehydrogenase, mitochondrial	5320300000	286
Q6YP21	CCBL2	Kynurenine--oxoglutarate transaminase 3	5308200000	146
Q15165	PON2	Serum paraoxonase/arylesterase 2	5301000000	117
Q8TC12	RDH11	Retinol dehydrogenase 11	5299800000	117
Q9H7C4	SYNC	Syncoilin	5298800000	171
Q14699	RFTN1	Raftlin	5279600000	115
Q9BRJ2	MRPL45	39S ribosomal protein L45, mitochondrial	5278500000	36
O43670	ZNF207	BUB3-interacting and GLEBS motif-containing protein ZNF207	5273000000	95
Q9UQ03	CORO2B	Coronin-2B	5260000000	101
Q99816	TSG101	Tumor susceptibility gene 101 protein	5259900000	116
Q9GZZ9	UBA5	Ubiquitin-like modifier-activating enzyme 5	5258500000	131
Q53H12	AGK	Acylglycerol kinase, mitochondrial	5257800000	91
P62312	LSM6	U6 snRNA-associated Sm-like protein LSm6	5248500000	115
P05090	APOD	Apolipoprotein D	5245300000	102
O95232	LUC7L3	Luc7-like protein 3	5245200000	64
Q15555	MAPRE2	Microtubule-associated protein RP/EB family member 2	5233800000	80
Q14155	ARHGEF7	Rho guanine nucleotide exchange factor 7	5229900000	140
Q15382	RHEB	GTP-binding protein Rheb	5210700000	104
Q86U42	PABPN1	Polyadenylate-binding protein 2	5209300000	133
Q6P996	PDXDC1	Pyridoxal-dependent decarboxylase domain-containing protein 1	5208500000	148
Q5ZPR3	CD276	CD276 antigen	5203300000	108
Q04721	NOTCH2	Neurogenic locus notch homolog protein 2;Notch 2 extracellular truncation;Notch 2 intracellular domain	5200500000	145
P33316	DUT	Deoxyuridine 5-triphosphate nucleotidohydrolase, mitochondrial	5180300000	116
P05155	SERPING1	Plasma protease C1 inhibitor	5180000000	157
Q9UI14	RABAC1	Prenylated Rab acceptor protein 1	5174500000	30
Q14694	USP10	Ubiquitin carboxyl-terminal hydrolase 10	5174000000	28
O75808	CAPN15	Calpain-15	5172300000	5
O15533	TAPBP	Tapasin	5146100000	105
O14495	PPAP2B	Lipid phosphate phosphohydrolase 3	5123500000	117
Q9UKG1	APPL1	DCC-interacting protein 13-alpha	5122900000	106
P25685	DNAJB1	DnaJ homolog subfamily B member 1	5113400000	161
Q92544	TM9SF4	Transmembrane 9 superfamily member 4	5110800000	178
P17612	PRKACA	cAMP-dependent protein kinase catalytic subunit alpha	5102100000	77
Q96G03	PGM2	Phosphoglucomutase-2	5097700000	170
Q06136	KDSR	3-ketodihydrosphingosine reductase	5096600000	107
P49903	SEPHS1	Selenide, water dikinase 1	5080000000	157
Q96BJ3	AIDA	Axin interactor, dorsalization-associated protein	5069200000	111
P62308;A8MWD9	SNRPG;SNRPGP15	Small nuclear ribonucleoprotein G;Putative small nuclear ribonucleoprotein G-like protein 15	5061300000	44
Q9UK41	VPS28	Vacuolar protein sorting-associated protein 28 homolog	5051100000	135
P08473	MME	Neprilysin	5046800000	142
Q9H1K1	ISCU	Iron-sulfur cluster assembly enzyme ISCU, mitochondrial	5030400000	159
Q9NNW7	TXNRD2	Thioredoxin reductase 2, mitochondrial	5026900000	138
O75439	PMPCB	Mitochondrial-processing peptidase subunit beta	5023400000	98
Q99442	SEC62	Translocation protein SEC62	5018200000	53
O43657	TSPAN6	Tetraspanin-6	5016200000	87
Q15124	PGM5	Phosphoglucomutase-like protein 5	4999600000	185
Q9HAB8	PPCS	Phosphopantothenate--cysteine ligase	4984000000	143
Q13131	PRKAA1	5-AMP-activated protein kinase catalytic subunit alpha-1	4982100000	155
P42566	EPS15	Epidermal growth factor receptor substrate 15	4978900000	249
O95760	IL33	Interleukin-33;Interleukin-33 (95-270);Interleukin-33 (99-270);Interleukin-33 (109-270)	4977500000	123
Q15042	RAB3GAP1	Rab3 GTPase-activating protein catalytic subunit	4956600000	213
Q8N392	ARHGAP18	Rho GTPase-activating protein 18	4917700000	99
P41236;Q6NXS1	PPP1R2;PPP1R2P3	Protein phosphatase inhibitor 2;Protein phosphatase inhibitor 2-like protein 3	4889600000	118
Q9BTU6	PI4K2A	Phosphatidylinositol 4-kinase type 2-alpha	4867500000	171
P84085	ARF5	ADP-ribosylation factor 5	4860700000	87
P42126	ECI1	Enoyl-CoA delta isomerase 1, mitochondrial	4857100000	151
Q9H694	BICC1	Protein bicaudal C homolog 1	4844000000	91
Q15819	UBE2V2	Ubiquitin-conjugating enzyme E2 variant 2	4839300000	101
Q5THJ4	VPS13D	Vacuolar protein sorting-associated protein 13D	4824000000	63
Q86WV6	TMEM173	Stimulator of interferon genes protein	4809000000	144
Q9Y450	HBS1L	HBS1-like protein	4791300000	214
Q8N766	EMC1	ER membrane protein complex subunit 1	4791000000	111
Q8N129	CNPY4	Protein canopy homolog 4	4784200000	148
O75475	PSIP1	PC4 and SFRS1-interacting protein	4765400000	153
Q86VS8	HOOK3	Protein Hook homolog 3	4763200000	126
P15927	RPA2	Replication protein A 32 kDa subunit	4760300000	100
Q13242	SRSF9	Serine/arginine-rich splicing factor 9	4754300000	177
Q5JSH3	WDR44	WD repeat-containing protein 44	4746400000	209
P25116	F2R	Proteinase-activated receptor 1	4745400000	80
Q969E4;Q6IPX3;Q5H9L2	TCEAL3;TCEAL6;TCEAL5	Transcription elongation factor A protein-like 3;Transcription elongation factor A protein-like 6;Transcription elongation factor A protein-like 5	4742200000	109
O14672	ADAM10	Disintegrin and metalloproteinase domain-containing protein 10	4742100000	152
Q00169	PITPNA	Phosphatidylinositol transfer protein alpha isoform	4724600000	118
Q9H993	ARMT1	Protein-glutamate O-methyltransferase	4723200000	102
Q9Y3L5	RAP2C	Ras-related protein Rap-2c	4713300000	72
Q9UGI8	TES	Testin	4708100000	123
P40855	PEX19	Peroxisomal biogenesis factor 19	4698100000	115
Q9NRY6	PLSCR3	Phospholipid scramblase 3	4692300000	88
O14776	TCERG1	Transcription elongation regulator 1	4673100000	163
Q7RTV0	PHF5A	PHD finger-like domain-containing protein 5A	4669100000	111
Q13617	CUL2	Cullin-2	4668800000	78
Q8N684	CPSF7	Cleavage and polyadenylation specificity factor subunit 7	4657200000	191
Q9Y613	FHOD1	FH1/FH2 domain-containing protein 1	4657000000	109
P25445	FAS	Tumor necrosis factor receptor superfamily member 6	4652900000	110
Q9Y4E8	USP15	Ubiquitin carboxyl-terminal hydrolase 15	4642200000	203
P40616	ARL1	ADP-ribosylation factor-like protein 1	4636400000	147
P20962	PTMS	Parathymosin	4631500000	95
Q15428	SF3A2	Splicing factor 3A subunit 2	4622200000	113
O00194	RAB27B	Ras-related protein Rab-27B	4616600000	94
Q15287	RNPS1	RNA-binding protein with serine-rich domain 1	4613800000	92
Q8N2C7	UNC80	Protein unc-80 homolog	4612000000	4
P51610	HCFC1	Host cell factor 1;HCF N-terminal chain 1;HCF N-terminal chain 2;HCF N-terminal chain 3;HCF N-terminal chain 4;HCF N-terminal chain 5;HCF N-terminal chain 6;HCF C-terminal chain 1;HCF C-terminal chain 2;HCF C-terminal chain 3;HCF C-terminal chain 4;HCF C-terminal chain 5;HCF C-terminal chain 6	4607100000	168
O15258	RER1	Protein RER1	4604100000	104
Q5TFE4	NT5DC1	5-nucleotidase domain-containing protein 1	4602400000	162
Q9Y6W5	WASF2	Wiskott-Aldrich syndrome protein family member 2	4600000000	113
Q9Y4G6	TLN2	Talin-2	4597000000	161
P20339	RAB5A	Ras-related protein Rab-5A	4582600000	90
P14735	IDE	Insulin-degrading enzyme	4571900000	151
Q8N183	NDUFAF2	Mimitin, mitochondrial	4571000000	41
Q04323	UBXN1	UBX domain-containing protein 1	4561000000	63
Q16718	NDUFA5	NADH dehydrogenase [ubiquinone] 1 alpha subcomplex subunit 5	4561000000	96
Q9NPJ3	ACOT13	Acyl-coenzyme A thioesterase 13;Acyl-coenzyme A thioesterase 13, N-terminally processed	4557400000	82
Q02880	TOP2B	DNA topoisomerase 2-beta	4545200000	59
Q9NZJ7	MTCH1	Mitochondrial carrier homolog 1	4534800000	27
O95777	LSM8	U6 snRNA-associated Sm-like protein LSm8	4531400000	102
Q86UU1	PHLDB1	Pleckstrin homology-like domain family B member 1	4527800000	156
Q9NX14	NDUFB11	NADH dehydrogenase [ubiquinone] 1 beta subcomplex subunit 11, mitochondrial	4527300000	34
Q3KQV9	UAP1L1	UDP-N-acetylhexosamine pyrophosphorylase-like protein 1	4514400000	73
P49750	YLPM1	YLP motif-containing protein 1	4513500000	128
Q9BXK5	BCL2L13	Bcl-2-like protein 13	4510700000	126
P50135	HNMT	Histamine N-methyltransferase	4508100000	119
Q9BQE5	APOL2	Apolipoprotein L2	4505200000	98
Q9UNX3	RPL26L1	60S ribosomal protein L26-like 1	4501600000	52
O95166	GABARAP	Gamma-aminobutyric acid receptor-associated protein	4484200000	58
O75880	SCO1	Protein SCO1 homolog, mitochondrial	4479200000	66
Q9C0E8	LNP	Protein lunapark	4478300000	110
Q96T76	MMS19	MMS19 nucleotide excision repair protein homolog	4465800000	104
O95218	ZRANB2	Zinc finger Ran-binding domain-containing protein 2	4455500000	93
P42025	ACTR1B	Beta-centractin	4451800000	196
Q8TDZ2	MICAL1	Protein-methionine sulfoxide oxidase MICAL1	4450900000	132
P61803	DAD1	Dolichyl-diphosphooligosaccharide--protein glycosyltransferase subunit DAD1	4437100000	105
P57721	PCBP3	Poly(rC)-binding protein 3	4415500000	41
Q96C36	PYCR2	Pyrroline-5-carboxylate reductase 2	4408200000	87
Q9H0D6	XRN2	5-3 exoribonuclease 2	4395700000	145
Q9UNF1	MAGED2	Melanoma-associated antigen D2	4389900000	95
Q6UB35	MTHFD1L	Monofunctional C1-tetrahydrofolate synthase, mitochondrial	4382800000	172
O00425	IGF2BP3	Insulin-like growth factor 2 mRNA-binding protein 3	4377500000	74
O00217	NDUFS8	NADH dehydrogenase [ubiquinone] iron-sulfur protein 8, mitochondrial	4376600000	115
Q9NVS9	PNPO	Pyridoxine-5-phosphate oxidase	4376600000	110
Q6ZSR9		Uncharacterized protein FLJ45252	4373000000	93
P23919	DTYMK	Thymidylate kinase	4367400000	132
Q8WWB7	GLMP	Glycosylated lysosomal membrane protein	4361200000	73
O00483	NDUFA4	Cytochrome c oxidase subunit NDUFA4	4358600000	54
P61165	TMEM258	Transmembrane protein 258	4355900000	62
O95168	NDUFB4	NADH dehydrogenase [ubiquinone] 1 beta subcomplex subunit 4	4348100000	56
P28288	ABCD3	ATP-binding cassette sub-family D member 3	4332900000	149
P05997	COL5A2	Collagen alpha-2(V) chain	4327800000	131
P22059	OSBP	Oxysterol-binding protein 1	4326200000	161
Q13907	IDI1	Isopentenyl-diphosphate Delta-isomerase 1	4325600000	126
P09234	SNRPC	U1 small nuclear ribonucleoprotein C	4324700000	85
Q8WUW1	BRK1	Protein BRICK1	4323200000	46
P23368	ME2	NAD-dependent malic enzyme, mitochondrial	4319600000	130
Q9UHY1	NRBP1	Nuclear receptor-binding protein	4314700000	83
Q8WUH6	TMEM263	Transmembrane protein 263	4313100000	114
Q7Z4V5	HDGFRP2	Hepatoma-derived growth factor-related protein 2	4308300000	90
P78406	RAE1	mRNA export factor	4293900000	115
P33240	CSTF2	Cleavage stimulation factor subunit 2	4286000000	119
Q7LBC6	KDM3B	Lysine-specific demethylase 3B	4281900000	21
Q9UH62	ARMCX3	Armadillo repeat-containing X-linked protein 3	4279000000	143
O43854	EDIL3	EGF-like repeat and discoidin I-like domain-containing protein 3	4274300000	105
Q7Z739	YTHDF3	YTH domain-containing family protein 3	4271500000	119
Q92609	TBC1D5	TBC1 domain family member 5	4270200000	62
O60684	KPNA6	Importin subunit alpha-7	4264600000	158
Q9BYT8	NLN	Neurolysin, mitochondrial	4256900000	78
P08294	SOD3	Extracellular superoxide dismutase [Cu-Zn]	4256300000	141
Q969V3	NCLN	Nicalin	4253100000	159
O75381	PEX14	Peroxisomal membrane protein PEX14	4250100000	130
Q96QD8	SLC38A2	Sodium-coupled neutral amino acid transporter 2	4244000000	87
Q9BZG1	RAB34	Ras-related protein Rab-34	4241300000	148
Q9UBC2	EPS15L1	Epidermal growth factor receptor substrate 15-like 1	4240300000	204
Q6EMK4	VASN	Vasorin	4231700000	108
P61289	PSME3	Proteasome activator complex subunit 3	4230400000	128
Q13033	STRN3	Striatin-3	4227900000	138
Q9UM54	MYO6	Unconventional myosin-VI	4220500000	174
Q9BW60	ELOVL1	Elongation of very long chain fatty acids protein 1	4219900000	64
Q9Y6M5	SLC30A1	Zinc transporter 1	4218400000	59
P51553	IDH3G	Isocitrate dehydrogenase [NAD] subunit gamma, mitochondrial	4210400000	83
Q9NX62	IMPAD1	Inositol monophosphatase 3	4191800000	93
Q9NPE3	NOP10	H/ACA ribonucleoprotein complex subunit 3	4191500000	90
Q8WTS6	SETD7	Histone-lysine N-methyltransferase SETD7	4184000000	80
Q8WVJ2	NUDCD2	NudC domain-containing protein 2	4168800000	78
Q08AM6	VAC14	Protein VAC14 homolog	4167900000	75
Q9P0J0	NDUFA13	NADH dehydrogenase [ubiquinone] 1 alpha subcomplex subunit 13	4154200000	169
Q8IUD2	ERC1	ELKS/Rab6-interacting/CAST family member 1	4134000000	212
[truncated: 1,944 more rows]

## Sheet: S2_24hProteome_DiffAbundant
Table S2: Proteins significantly altered in abundance in proteomes of 24h DEX-stimulated HTPC-cells (paired t-test, q-value < 0.05; additional threshold: log2 fold change > |0.6| for entries in "bold font")
																									LFQ intensities (log2(x))
Protein Name	Gene Name	Uniprot Accession	p-value	q-value	log2 fold change	Abundance	Uniprot identifiers	10.03.09co1	10.03.09co2	10.03.09co3	10.03.09dex1	10.03.09dex2	10.03.09dex3	12.03.19co1	12.03.19co2	12.03.19co3	12.03.19dex1	12.03.19dex2	12.03.19dex3	18.11.14co1	18.11.14co2	18.11.14co3	18.11.14dex1	18.11.14dex2	18.11.14dex3	02.10.19co1	02.10.19co2	02.10.19co3	02.10.19dex1	02.10.19dex2	02.10.19dex3	21.10.14co1	21.10.14co2	21.10.14co3	21.10.14dex1	21.10.14dex2	21.10.14dex3	28.08.14co1	28.08.14co2	28.08.14co3	28.08.14dex1	28.08.14dex2	28.08.14dex3
Cell migration-inducing and hyaluronan-binding protein	CEMIP	Q8WUJ3	0.000898913	0.0185103	-2.19353	lower in DEX	Q8WUJ3	25.7631	25.6592	25.6193	20.9888	20.3883	22.4844	25.3105	25.2565	25.4253	21.1303	24.4106	21.9049	26.93	26.8091	26.981	24.2774	24.2113	24.4479	23.0636	21.2482	22.7677	24.3278	24.6156	25.0039	26.9064	26.8412	27.0255	24.64	23.75	25.0752	25.6407	26.3831	26.0825	22.4109	23.394	22.7679
Cyclin-dependent kinase 4	CDK4	P11802	0.000741134	0.0157433	-1.79314	lower in DEX	P11802;P50750;Q07002;Q00536;Q14004	28.003	27.562	28.2947	24.4645	24.3367	27.8652	28.5475	26.9855	27.4838	23.9978	25.0231	24.9124	27.1837	26.7987	26.9167	28.5753	27.2495	25.1697	28.1984	28.5623	27.8637	25.2177	24.5427	27.2443	28.2206	28.0138	28.6597	23.0796	25.9156	28.0531	27.0918	27.5303	27.2682	27.0274	27.0787	27.1544
Collagen alpha-1(XIV) chain	COL14A1	Q05707	9.01586e-07	6.73852e-05	-1.18798	lower in DEX	Q05707	27.3058	27.601	27.5071	26.724	27.1422	27.2263	29.3854	29.1892	29.2505	27.4287	27.0805	27.5725	27.2473	26.7343	25.9963	26.497	26.1101	25.3301	27.3791	27.1644	27.4865	26.2794	25.4905	25.6915	25.898	26.2922	26.9564	24.3321	25.5288	24.9035	25.9827	26.6225	26.7695	25.7777	24.5093	25.7605
Collagen alpha-1(I) chain	COL1A1	P02452	1.47809e-08	3.11021e-06	-1.01637	lower in DEX	P02452;CON__Q862S4	30.2804	30.2645	30.1972	29.4197	29.3438	29.5907	28.8881	29.0779	28.6655	27.2042	26.9897	26.8311	31.0331	31.192	31.2047	30.0952	30.3329	30.1765	29.5492	29.3505	29.3181	28.8146	28.742	28.691	29.8995	29.9392	30.0056	28.7456	29.0112	28.8856	28.5836	28.7257	28.8493	27.9382	27.863	28.0546
Collagen alpha-1(III) chain	COL3A1	P02461	4.8595e-06	0.00026504	-0.897759	lower in DEX	P02461	28.0745	28.037	28.1378	27.4623	27.46	27.5213	27.0101	27.0947	26.9353	25.3369	24.4169	25.2643	28.6728	28.8063	28.5225	28.0217	28.2475	28.1903	28.1721	28.3532	28.1467	27.3854	27.2461	27.3624	27.428	27.6592	27.7575	26.7757	26.9023	26.8195	26.6676	26.8449	26.9788	26.4119	26.1089	26.2056
LisH domain-containing protein ARMC9	ARMC9	Q7Z3E5	4.56982e-07	3.97334e-05	-0.86964	lower in DEX	Q7Z3E5	25.9023	25.7739	26.0478	25.3377	25.1919	24.9473	27.014	26.9586	26.8227	25.3423	26.1843	25.0872	27.8614	27.7306	27.4212	26.8385	26.939	26.6588	26.2749	25.9102	25.6823	24.6946	24.9542	24.5855	26.8151	26.715	26.1121	25.9811	26.1534	26.3113	26.6753	26.8344	26.9103	25.9426	26.1683	26.4906
Collagen alpha-1(V) chain	COL5A1	P20908	8.6294e-05	0.00295155	-0.631979	lower in DEX	P20908	26.7879	26.6491	27.0762	26.5884	26.1712	26.3858	25.8495	26.4763	26.0012	24.1846	24.887	24.9681	27.2351	27.1749	27.1607	26.7357	26.628	26.8014	26.1225	25.9093	25.5872	25.8529	25.7465	23.9757	26.6773	26.5454	26.6931	25.8956	26.2436	26.3178	25.8745	25.8875	26.1036	26.0318	25.2612	25.7603
Integrin alpha-11	ITGA11	Q9UKX5	5.64962e-05	0.00219249	-0.6259	lower in DEX	Q9UKX5	25.73	25.9799	26.1082	25.6296	25.6125	25.6948	25.3704	25.1102	25.1697	24.0332	25.4366	24.3501	26.0201	25.8931	26.2411	25.4691	24.5701	25.2375	24.7065	24.9426	24.6156	24.2843	24.6288	24.3816	26.0714	26.3175	26.0579	25.5624	25.3181	25.8788	25.4836	25.5205	25.609	24.7487	23.8427	25.0026
Uncharacterized protein C1orf198	C1orf198	Q9H425	0.000161693	0.00472893	-0.591388	lower in DEX	Q9H425	24.3095	25.8249	25.5412	24.7697	25.106	25.2379	25.724	24.9897	25.8397	23.9861	24.438	24.3531	25.9571	26.4057	26.219	25.6356	25.4328	25.549	25.2894	25.1573	25.091	24.2598	25.1455	24.7468	26.0028	26.2212	26.0561	25.7189	25.7144	25.965	26.5361	26.6978	26.5422	25.953	25.7515	25.9962
Interleukin-6 receptor subunit beta	IL6ST	P40189	0.000221738	0.00581127	-0.551591	lower in DEX	P40189	26.3349	26.3238	26.3989	25.7404	26.0629	25.9174	26.637	27.1117	26.6956	26.193	26.2207	25.1376	26.673	26.4764	26.8141	26.3279	26.4156	26.24	24.5323	26.0599	26.2204	24.5376	25.9113	25.1207	26.0111	26.4076	26.4936	25.316	25.9926	24.7197	26.5941	26.4166	26.7334	26.2371	26.4411	26.4741
Procollagen C-endopeptidase enhancer 1	PCOLCE	Q15113	0.00026668	0.00656294	-0.542091	lower in DEX	Q15113	25.7686	26.1974	26.286	25.7761	25.404	25.9493	25.7958	26.1381	25.7707	25.3717	24.196	25.1248	26.733	26.7575	26.3938	25.9435	26.8034	26.37	25.7954	26.0694	26.2706	25.8347	25.4238	25.8037	26.0849	25.98	25.7525	25.7616	25.3961	24.4217	24.2953	25.4788	24.8932	24.0733	24.6384	24.4111
Chromatin target of PRMT1 protein	CHTOP	Q9Y3Y2	0.0019221	0.0334378	-0.477345	lower in DEX	Q9Y3Y2	26.9677	27.1348	26.9375	27.0812	27.2802	27.0499	26.9947	27.244	25.038	26.5043	26.1718	24.0931	26.1712	26.1889	25.8541	26.082	26.2832	26.0022	26.8019	26.6345	26.3012	26.3884	26.2189	24.9883	26.8858	26.5312	26.5574	26.4364	25.7205	25.1236	26.1504	27.8212	25.7094	26.3292	26.9053	24.6735
Collagen alpha-2(I) chain	COL1A2	P08123	5.03463e-08	6.81743e-06	-0.470061	lower in DEX	P08123	28.9681	28.912	28.9173	28.3288	28.4457	28.6255	28.1366	28.1204	28.0779	27.416	27.2675	27.3115	29.472	29.6018	29.5117	28.7547	28.9956	28.9472	28.4245	28.3583	28.2379	28.168	28.0306	28.0459	28.6687	28.7633	28.7301	28.2043	28.4116	28.1692	27.7621	27.8634	27.8968	27.5738	27.5643	27.7014
Cytoskeleton-associated protein 5	CKAP5	Q14008	1.68527e-08	3.11021e-06	-0.401506	lower in DEX	Q14008	26.0752	26.1033	26.1395	25.4766	25.6167	25.8456	26.4912	26.4311	26.5501	25.898	25.7676	26.0152	26.1472	26.0444	26.0565	25.8343	25.9535	25.625	26.5072	26.3937	26.3099	25.9618	26.0022	25.8007	26.3531	26.2508	26.2209	26.0677	26.0543	26.1015	26.2624	26.525	26.47	26.0444	26.0556	25.9837
60S ribosomal protein L34	RPL34	P49207	0.000236062	0.00603003	-0.37954	lower in DEX	P49207	29.0312	29.3626	29.1526	29.2214	29.3027	28.9213	29.1181	29.1237	28.9225	28.5388	28.2486	28.4093	28.6304	28.7197	28.7222	28.2647	28.4135	28.2124	29.1762	28.6431	28.4524	28.3511	28.6876	28.2615	29.0491	28.8033	28.9193	28.5959	27.929	28.6077	28.6153	30.1834	28.7372	28.847	29.322	28.3962
Laminin subunit beta-2	LAMB2	P55268	8.9112e-05	0.00299713	-0.372978	lower in DEX	P55268	25.8116	25.9673	25.8671	25.1131	25.418	25.6921	26.3907	26.5399	26.431	25.547	25.8355	25.8011	26.2431	26.0724	26.2462	25.5973	25.5944	25.5306	26.1209	26.2009	26.0702	26.2144	25.9642	26.1599	25.4811	25.8555	25.94	25.1716	25.3905	25.6369	26.1354	26.0689	26.366	26.186	26.1471	26.0945
Myristoylated alanine-rich C-kinase substrate	MARCKS	P29966	2.23347e-06	0.000132563	-0.363894	lower in DEX	P29966	29.3291	29.0596	29.3296	28.7519	28.7219	28.8866	29.046	28.9594	28.9192	28.8267	28.5495	28.3596	28.7607	29.0287	29.0043	28.6031	28.5497	28.7703	29.2909	29.3781	29.4158	28.9736	28.97	29.0535	28.6926	29.0198	29.0451	28.7355	28.0859	28.7303	28.7536	28.4575	28.967	28.4692	28.433	28.4366
Glia-derived nexin	SERPINE2	P07093	0.000321365	0.00772105	-0.347777	lower in DEX	P07093	27.5767	27.7461	27.6352	27.3934	27.3633	26.9979	27.9809	28.594	28.6444	27.7624	28.3073	28.5569	28.9287	28.9371	28.9139	28.7168	28.3014	28.4752	27.3266	26.6539	26.8905	26.4078	27.0166	26.5639	29.5766	29.4771	29.3511	29.3897	28.4036	29.26	29.1909	29.0841	28.9106	28.6943	28.7566	28.7914
Cytochrome P450 1B1	CYP1B1	Q16678	0.000147358	0.00443333	-0.334957	lower in DEX	Q16678	26.6716	26.7704	26.4965	25.7758	26.474	26.5656	27.6197	27.8359	27.6042	27.2772	27.3397	27.3617	26.8657	26.8514	27.1265	26.9798	26.6048	26.6189	26.6976	26.419	26.9401	26.7388	25.5107	26.6767	27.4647	27.4588	27.2317	26.9308	26.9358	27.1057	27.1883	27.1112	27.117	27.1569	26.7071	26.6814
FYVE and coiled-coil domain-containing protein 1	FYCO1	Q9BQS8	0.00213066	0.0361317	-0.321106	lower in DEX	Q9BQS8	25.9045	25.1521	25.9284	25.1998	25.2015	25.3504	26.638	26.6573	26.6081	26.2091	26.6468	26.4409	26.4869	26.4139	26.5754	26.008	26.4256	26.2133	26.0884	26.4053	26.1017	26.0796	24.9389	25.955	26.1171	26.4753	26.2037	26.0447	26.312	26.2353	26.571	26.0757	26.3974	26.2216	25.8296	25.7083
60S ribosomal protein L7a	RPL7A	P62424	0.0032396	0.0495266	-0.313214	lower in DEX	P62424	29.3446	29.7393	29.5005	29.3746	29.5582	29.4068	29.5326	29.4868	28.7216	28.6765	28.2515	28.3475	28.8673	28.8478	28.9953	28.6921	29.0016	28.4466	29.1862	28.9402	28.5127	28.5705	28.5571	28.4363	29.1331	29.1807	29.1734	28.8554	28.8765	28.7436	28.5553	30.5256	28.8062	29.0202	29.8768	28.7197
Uroporphyrinogen decarboxylase	UROD	P06132	0.00176043	0.0308917	-0.295805	lower in DEX	P06132	25.8305	26.1477	25.9981	25.1954	25.2753	25.2739	26.2709	26.2393	26.1908	25.905	25.8261	25.9569	25.7027	25.9928	25.403	25.5523	25.7715	25.7518	26.3272	26.2123	26.4371	25.8314	25.8215	25.8494	25.6974	25.6937	25.8151	25.6663	25.282	25.47	26.0231	25.8822	26.0891	25.7433	26.2907	26.1657
Serine/threonine-protein kinase Nek7	NEK7	Q8TDX7	2.45686e-05	0.00112681	-0.264105	lower in DEX	Q8TDX7;Q9HC98	25.9678	25.9645	25.6357	25.3796	25.638	25.3745	25.7551	25.6971	25.7399	25.0687	25.6761	25.6435	25.273	25.4172	25.201	25.1053	25.3935	24.9284	26.1136	26.0186	25.8105	25.6442	25.6019	25.6475	26.3563	26.0882	26.064	25.9241	25.8704	26.0025	25.8336	25.8307	26.01	25.7336	25.7313	25.6598
Protein Niban	FAM129A	Q9BZQ8	3.0555e-05	0.00131192	-0.259759	lower in DEX	Q9BZQ8	25.5788	25.6176	25.4594	25.2415	25.1194	25.5319	27.2507	27.2088	27.0407	26.7929	26.9474	26.7842	27.1894	27.3186	27.2287	27.0218	26.8055	27.1699	26.1541	26.4249	26.388	25.9536	25.8633	25.9717	27.2645	27.1406	27.4739	27.2153	27.2556	27.1451	27.386	27.1969	27.1495	27.0582	26.9107	27.0075
Probable ATP-dependent RNA helicase DDX5	DDX5	P17844	0.000208524	0.00568651	-0.24739	lower in DEX	P17844	25.8921	26.0337	25.6766	25.9833	25.7447	25.685	26.1513	25.9718	25.9928	25.5271	25.592	25.5677	26.3265	26.2335	26.3413	26.0288	25.9772	26.2113	25.6651	25.7139	25.6422	25.9218	25.3715	25.5996	25.97	25.875	26.184	25.5572	25.3733	25.8104	25.9464	25.8464	25.964	25.8665	25.5771	25.5791
Disabled homolog 2	DAB2	P98082	7.64055e-05	0.00270502	-0.243445	lower in DEX	P98082	26.8186	26.9876	27.0053	26.5607	26.767	26.8545	26.8983	26.985	27.0169	26.974	26.8968	26.9676	27.2698	26.9736	27.3283	26.7029	26.7719	26.7266	26.8764	26.7723	26.9364	26.6553	26.7487	26.2888	27.1032	27.0977	26.9926	26.8342	26.8187	26.7759	26.9605	27.1692	26.9748	26.9274	26.8356	26.6776
Supervillin	SVIL	O95425	4.65549e-08	6.81743e-06	-0.226384	lower in DEX	O95425	26.3729	26.2101	26.3936	26.0231	25.9722	26.0813	26.4907	26.5359	26.488	26.2209	26.2817	26.2391	25.5315	25.3439	25.7112	25.2577	25.2491	25.516	26.3739	26.4349	26.3097	26.2512	26.0659	26.0866	26.1867	26.3323	26.2285	26.0001	26.0201	26.2022	25.8088	25.9401	25.9885	25.7871	25.7085	25.6434
LIM domain and actin-binding protein 1	LIMA1	Q9UHB6	2.29779e-05	0.00107836	-0.208904	lower in DEX	Q9UHB6;Q9BT23	27.2171	27.302	27.4936	27.2741	27.348	27.3619	26.8246	26.9599	26.8845	26.508	26.4805	26.5932	26.9143	26.9536	26.921	26.5368	26.7889	26.7317	27.1287	27.1316	27.0893	26.9784	27.0253	27.0142	27.2218	27.376	27.3225	27.0129	27.1357	27.0008	26.9442	27.0238	26.8591	26.6455	26.5679	26.8035
40S ribosomal protein S11	RPS11	P62280	0.000121277	0.00384776	-0.207999	lower in DEX	P62280	28.7438	29.061	28.8449	28.671	28.8545	28.6958	29.1255	29.0873	28.794	28.628	28.5351	28.5743	28.8726	28.8407	28.9994	28.7125	28.8662	28.5497	28.818	28.5059	28.388	28.3408	28.432	28.3339	28.9176	28.8935	28.9346	28.6383	28.8695	28.7456	28.6787	29.3773	28.7596	28.6786	29.1599	28.6127
Proliferating cell nuclear antigen	PCNA	P12004	0.000149389	0.00443333	-0.200921	lower in DEX	P12004	26.5335	26.4595	26.3569	26.2979	26.1195	26.0086	26.5153	26.2856	26.5391	26.5042	26.3163	26.5097	26.5094	26.3761	26.4666	26.1841	26.2824	26.06	26.525	26.6767	26.8538	26.4439	26.6203	26.6972	26.3143	26.0516	26.1836	25.8492	26.0526	25.9132	26.2543	26	25.9146	25.7905	25.6285	25.9213
60S ribosomal protein L6	RPL6	Q02878	0.00305991	0.0474992	-0.194087	lower in DEX	Q02878	29.6168	29.6686	29.6021	29.4557	29.7123	29.6341	29.9893	29.917	29.6782	29.4579	29.2717	29.4186	29.626	29.6186	29.6596	29.3308	29.786	29.1521	29.6181	29.5106	29.5744	29.6382	29.1907	29.4576	29.6336	29.7609	29.8785	29.6179	29.8342	29.6337	29.5139	30.2969	29.5546	29.5278	29.8289	29.2759
Sorting nexin-9	SNX9	Q9Y5X1	0.00108849	0.021326	-0.189055	lower in DEX	Q9Y5X1	26.6808	26.2702	26.5876	26.2827	26.4609	26.2194	27.9395	27.8953	27.9434	27.6536	27.6873	27.4484	27.4921	27.3864	27.3649	27.1892	27.0951	27.2263	27.3537	27.5918	27.396	27.4402	27.2418	27.2122	27.6079	27.513	27.3887	27.2283	27.4552	27.3777	27.8161	27.5419	27.8411	27.6878	27.7517	27.5498
Collagen alpha-1(VI) chain	COL6A1	P12109	0.00153808	0.0279627	-0.187573	lower in DEX	P12109	29.7429	29.7179	29.5634	29.5693	29.5687	29.5901	29.0537	29.169	28.9092	28.4721	28.419	28.4935	29.9654	29.973	29.906	29.8057	29.985	29.8467	28.8255	28.7533	28.8834	28.7532	28.6108	28.7045	29.1434	29.1192	29.2173	29.0759	29.2301	28.9827	29.163	29.2621	29.3283	29.0288	29.0034	29.1799
Gamma-interferon-inducible protein 16	IFI16	Q16666	0.000467624	0.010603	-0.181102	lower in DEX	Q16666;Q6K0P9	26.5946	26.7279	26.7514	26.6481	26.5546	26.6078	27.1321	27.1216	27.1942	26.9938	26.8629	26.9111	26.9692	27.2097	27.2306	27.1481	27.2323	27.2435	26.4686	26.6206	26.7341	26.1646	26.5537	26.2761	26.7862	27.0777	26.9559	26.6091	26.6274	26.752	27.0297	27.2479	26.8451	26.8682	26.8022	26.5816
40S ribosomal protein S18	RPS18	P62269	0.00287945	0.0453963	-0.179412	lower in DEX	P62269	28.5195	28.5169	28.0246	28.0903	28.3099	28.24	28.619	28.7274	28.5359	28.3996	28.3813	28.399	28.4828	28.6262	28.6265	28.5491	28.8197	28.4074	28.0103	28.0476	28.0584	27.8402	27.3371	27.7329	28.6726	28.4599	28.5761	28.3195	28.4211	28.4245	28.3753	28.6532	28.265	28.236	28.5576	28.1024
Glycogen phosphorylase, liver form	PYGL	P06737	0.000585683	0.0128468	-0.175689	lower in DEX	P06737	26.824	26.6534	26.3888	26.3396	26.5067	26.325	26.7585	26.6967	26.7924	26.5324	26.4704	26.6006	26.3108	26.2579	26.532	26.2773	25.6284	26.1533	26.6127	26.758	26.6725	26.4966	26.5823	26.5835	26.4408	26.6378	26.4994	26.4835	26.5662	26.6036	27.1589	27.2127	27.2164	27.0352	27.0253	27.0515
60S ribosomal protein L18a	RPL18A	Q02543	0.000649288	0.0140889	-0.171598	lower in DEX	Q02543	28.1977	28.2632	28.4332	28.1258	28.0789	28.0934	28.3165	28.3067	28.3928	28.1183	27.9749	28.1891	28.401	28.4284	28.345	28.0872	28.1042	28.3653	27.9863	27.8473	28.0362	27.8614	28.0147	27.7216	28.3224	28.5815	28.5493	28.3004	28.362	28.2995	28.0933	28.6772	28.2859	28.299	28.2553	28.1241
Protein PRRC2C	PRRC2C	Q9Y520	0.00115216	0.0219345	-0.167903	lower in DEX	Q9Y520	26.2306	26.2942	26.0833	25.8424	26.3342	26.0931	26.2464	26.2364	26.2878	25.9362	25.9767	26.2257	26.0793	25.9976	26.0875	26.1681	25.8788	25.9528	26.4133	26.5047	26.2902	26.2234	26.2262	26.0996	26.0961	26.4122	26.2737	26.2491	25.9495	26.0383	26.1506	26.0593	25.8054	25.6765	25.8428	25.8129
Cytoplasmic aconitate hydratase	ACO1	P21399	9.40613e-05	0.00306154	-0.16081	lower in DEX	P21399	26.4354	26.5226	26.3554	26.253	26.3202	26.3473	26.4382	26.2875	26.472	26.2459	26.2091	26.3288	26.5669	26.4595	26.5718	26.3253	26.2369	26.294	26.5426	26.5872	26.6925	26.2315	26.2761	26.3423	26.3767	26.3445	26.4377	26.1849	26.4637	26.4587	26.4976	26.4949	26.4813	26.2227	26.4189	26.5107
DNA damage-binding protein 1	DDB1	Q16531	4.26992e-07	3.91668e-05	-0.159034	lower in DEX	Q16531	27.2229	27.2859	27.373	27.1316	27.0145	27.0325	27.1613	27.0409	27.1184	27.0494	27.0225	26.875	27.2371	27.1559	27.279	26.9923	27.0283	27.0453	27.4068	27.501	27.4132	27.3452	27.3018	27.2922	26.9756	27.0987	27.1322	26.9146	27.0252	26.9503	27.3289	27.3118	27.3004	27.1496	27.1647	27.1455
Profilin-2	PFN2	P35080	0.00263214	0.042836	-0.158461	lower in DEX	P35080	28.9719	29.1549	29.0566	28.8855	28.8253	28.6957	28.8692	29.0236	28.9465	28.8823	28.8605	28.9667	28.7084	28.6183	28.7517	28.5775	28.5352	28.6862	29.1369	29.0842	29.2815	28.8497	29.1599	28.9024	28.9372	28.7749	28.6327	28.3262	28.4166	28.5814	28.5472	28.4379	28.5134	28.3975	28.5455	28.5008
Phosphoserine aminotransferase	PSAT1	Q9Y617	0.00271817	0.0435338	-0.155798	lower in DEX	Q9Y617	27.8243	27.7843	27.8181	27.4313	27.5516	27.548	27.9654	28.0528	28.0895	27.8477	27.858	27.8723	28.7275	28.7876	28.8718	28.5562	28.399	28.4446	26.8675	26.5573	26.5324	26.8388	26.7551	26.7557	29.2812	29.127	29.1715	29.0172	29.2211	29.0426	28.5773	28.5722	28.5529	28.2669	28.5143	28.436
BTB/POZ domain-containing protein KCTD12	KCTD12	Q96CX2	0.00118455	0.0221336	-0.149819	lower in DEX	Q96CX2	28.9443	29.0998	29.1255	28.8758	28.87	28.7847	27.6448	27.6074	27.5944	27.4851	27.3267	27.4626	27.4219	27.2367	27.0959	27.1728	27.5047	27.1817	29.0416	29.1671	29.1161	28.7069	28.826	28.9657	27.5562	27.6645	27.4521	27.3784	27.7263	27.3342	28.2266	28.2255	28.2752	27.914	28.1317	28.1514
CD44 antigen	CD44	P16070	0.00119916	0.022201	-0.13681	lower in DEX	P16070	28.5407	28.6076	28.7191	28.6329	28.7151	28.7454	28.6226	28.4909	28.5335	28.2818	28.2673	28.3274	28.7262	28.6679	28.5918	28.3978	28.4945	28.6723	28.2615	28.1937	28.3582	28.1689	28.0768	28.1971	28.3577	28.2339	28.4448	28.0508	28.2867	28.2192	28.6101	28.6469	28.6572	28.4609	28.3728	28.4341
V-type proton ATPase catalytic subunit A	ATP6V1A	P38606	3.14307e-05	0.0013214	-0.134277	lower in DEX	P38606	28.2775	28.2316	28.2902	28.1137	28.1327	28.0253	28.0494	28.134	28.2911	28.1038	28.2086	28.0114	28.1612	28.1668	28.1628	27.9192	27.9255	27.9665	28.2044	28.1959	28.2544	28.0169	28.0739	28.0827	28.3603	28.4154	28.326	28.2104	28.3203	28.3072	28.4654	28.4895	28.556	28.3659	28.4406	28.3903
40S ribosomal protein S2	RPS2	P15880	0.00137615	0.0252462	-0.131942	lower in DEX	P15880	29.193	29.2587	29.0762	29.0805	29.2796	29.1155	29.4759	29.3911	29.3449	29.178	29.1684	29.1429	29.2213	29.2233	29.3157	29.1662	29.4085	29.1747	29.1036	28.9523	29.0909	28.8887	28.7518	28.7179	29.2775	29.3544	29.3024	29.1449	29.2069	29.2006	29.0999	29.7171	29.0398	29.1078	29.3283	29.0019
Thioredoxin-like protein 1	TXNL1	O43396	1.1664e-05	0.000603536	-0.126227	lower in DEX	O43396	28.0355	28.034	28.0669	27.8127	27.7725	27.8754	28.2306	28.3357	28.2227	28.1659	28.203	28.1648	28.1198	28.3373	28.3186	28.0288	28.3047	28.1906	28.3968	28.7007	28.6733	28.3728	28.4774	28.5175	28.3283	28.2999	28.3444	28.2977	28.2151	28.2117	28.3055	28.2767	28.3046	27.9907	28.2644	28.1935
Glycogenin-1	GYG1	P46976	0.00321261	0.0494889	-0.125714	lower in DEX	P46976	27.4717	27.4975	27.5183	27.401	27.2548	27.1683	27.4368	27.398	27.4022	27.3791	27.1944	27.211	27.4114	27.4563	27.4601	27.3034	27.3715	27.353	27.5456	27.2655	27.2785	27.1969	27.3621	27.0698	27.5788	27.7526	27.5294	27.5993	27.4843	27.6875	27.8178	27.623	27.6559	27.4748	27.7073	27.6181
Uveal autoantigen with coiled-coil domains and ankyrin repeats	UACA	Q9BZF9	0.0030362	0.0474965	-0.116313	lower in DEX	Q9BZF9	26.8368	26.9802	26.7834	26.6403	26.7477	26.7085	26.8198	26.9514	26.8669	26.9517	26.6824	26.7563	26.4745	26.5497	26.7341	26.5357	26.5349	26.5461	27.0173	27.2716	27.0628	27.0008	26.9887	27.1269	26.6693	26.7843	26.6944	26.5978	26.5017	26.5022	26.6728	26.5082	26.6367	26.3322	26.5825	26.4844
Serine--tRNA ligase, cytoplasmic	SARS	P49591	0.000201273	0.0056038	-0.113924	lower in DEX	P49591	27.4317	27.3349	27.4266	27.3282	27.278	27.3369	27.7335	27.7612	27.6792	27.6041	27.7002	27.601	27.687	27.7949	27.7604	27.5687	27.5473	27.6497	27.5771	27.4926	27.4175	27.2532	27.4057	27.3463	27.8279	27.822	28.0292	27.7718	27.743	27.7921	27.4143	27.519	27.6917	27.4053	27.6163	27.4023
Alanine--tRNA ligase, cytoplasmic	AARS	P49588	0.000694543	0.0149105	-0.112654	lower in DEX	P49588	27.4284	27.5072	27.5368	27.3813	27.3054	27.2833	27.7879	27.7553	27.8357	27.5145	27.6806	27.6012	28.2348	28.2407	28.2526	28.0307	28.0789	28.094	27.5564	27.4301	27.5035	27.3441	27.5813	27.454	28.1931	28.257	28.1932	28.0841	28.2549	28.125	27.8767	27.8195	27.9586	27.7587	27.9126	27.8551
Peptidyl-prolyl cis-trans isomerase FKBP4;Peptidyl-prolyl cis-trans isomerase FKBP4, N-terminally processed	FKBP4	Q02790	0.00200353	0.0345567	-0.108609	lower in DEX	Q02790	26.7607	26.7492	26.6792	26.5193	26.5404	26.4296	26.8584	26.8157	26.7565	26.8987	26.7062	26.4781	26.7429	26.6133	26.6623	26.5708	26.7093	26.5179	26.9423	26.8765	26.7894	26.8571	26.8894	26.8686	26.8523	26.9029	26.8118	26.7041	26.8374	26.6659	26.5744	26.5716	26.7001	26.2533	26.6129	26.646
Cartilage-associated protein	CRTAP	O75718	0.00112677	0.0216555	-0.105888	lower in DEX	O75718	27.8457	27.7202	27.8641	27.6869	27.6566	27.8083	27.7709	27.7119	27.866	27.6892	27.4116	27.6939	28.3087	28.3238	28.2619	28.2521	27.9443	28.2231	27.5017	27.2231	27.3151	27.3838	27.2981	27.2238	28.1772	28.2734	28.1453	28.1073	28.0317	28.1303	27.8324	27.8903	28.0015	27.8967	27.8259	27.8637
D-3-phosphoglycerate dehydrogenase	PHGDH	O43175	0.000864288	0.0179807	-0.0981149	lower in DEX	O43175	28.5389	28.5211	28.4562	28.3259	28.3827	28.17	29.5203	29.4853	29.5451	29.4087	29.4311	29.3738	29.5391	29.3621	29.5715	29.4505	29.4278	29.4431	28.7106	28.4505	28.4755	28.4505	28.4946	28.5327	29.9185	29.832	29.7845	29.769	29.7576	29.7272	29.5234	29.5632	29.5749	29.3526	29.5709	29.5379
Plastin-3	PLS3	P13797	1.6226e-06	0.000102325	-0.0975542	lower in DEX	P13797;P13796;Q14651	30.3432	30.3381	30.2891	30.2148	30.2469	30.1925	30.7493	30.7603	30.7549	30.5262	30.6084	30.659	30.1607	30.2413	30.1216	30.079	30.0077	30.065	30.7133	30.8205	30.7498	30.6156	30.7687	30.6951	30.6328	30.5705	30.5644	30.5481	30.5028	30.5075	30.8722	30.8385	30.8032	30.7472	30.8156	30.7677
Heat shock protein HSP 90-beta	HSP90AB1	P08238	0.00202359	0.0346068	-0.0586466	lower in DEX	P08238;Q58FF7	30.3607	30.3201	30.2488	30.1618	30.2554	30.3069	30.2991	30.2592	30.2589	30.1925	30.2062	30.2332	30.3655	30.4139	30.2554	30.3003	30.2907	30.2315	30.2288	30.4531	30.4062	30.2353	30.3005	30.4359	30.3904	30.271	30.3007	30.2592	30.2799	30.2316	30.2149	30.3047	30.2445	30.1029	30.2843	30.232
Vigilin	HDLBP	Q00341	0.00021517	0.00571334	-0.046594	lower in DEX	Q00341	28.3471	28.307	28.3333	28.2124	28.2901	28.3051	28.4047	28.3858	28.3606	28.3262	28.2964	28.3186	28.5978	28.5576	28.5117	28.5473	28.4731	28.5691	28.2403	28.2865	28.3209	28.2662	28.2446	28.2777	28.3765	28.3576	28.316	28.3097	28.3163	28.276	28.008	28.0696	28.1174	27.9411	28.0178	28.0718
Filamin-B	FLNB	O75369	0.0021639	0.0363895	0.0660949	higher in DEX	O75369	28.2703	28.2425	28.2087	28.3129	28.3319	28.3334	27.0292	27.1364	26.9918	27.0017	27.0302	27.0601	28.3076	28.3203	28.3376	28.2819	28.3413	28.3262	27.9663	27.9239	27.9199	27.9838	28.0744	28.1286	27.7515	27.7484	27.7491	27.8665	27.899	27.8422	27.9991	28.0733	28.0768	28.0759	28.1896	28.1625
Talin-1	TLN1	Q9Y490	7.98654e-05	0.00277876	0.0736764	higher in DEX	Q9Y490	29.7497	29.724	29.6872	29.688	29.7925	29.8189	29.5924	29.5433	29.5457	29.6521	29.6915	29.6247	29.5875	29.6395	29.613	29.6292	29.6372	29.6373	29.6474	29.7348	29.7195	29.7292	29.7367	29.8554	29.5419	29.5293	29.5311	29.6755	29.7	29.6176	29.5741	29.5726	29.588	29.6094	29.6921	29.6596
Aminopeptidase N	ANPEP	P15144	0.000416705	0.00966564	0.0822752	higher in DEX	P15144	30.7596	30.7483	30.8378	30.9275	30.9119	30.8617	30.6876	30.735	30.5939	30.7146	30.7453	30.6905	31.2586	31.2852	31.1969	31.3276	31.2641	31.3222	30.7895	30.6929	30.8142	30.9317	30.8421	30.7995	30.7409	30.7238	30.8184	30.7968	30.8539	30.7772	30.9127	30.9326	30.9575	31.1436	31.0935	30.9627
Trifunctional enzyme subunit beta, mitochondrial;3-ketoacyl-CoA thiolase	HADHB	P55084	0.000211359	0.00568698	0.091519	higher in DEX	P55084	27.5283	27.5994	27.5897	27.7796	27.7646	27.6516	27.5248	27.4679	27.5138	27.6362	27.6734	27.605	27.5567	27.5387	27.5574	27.705	27.6388	27.6415	27.5499	27.5502	27.5999	27.716	27.5754	27.5605	27.5009	27.4942	27.3173	27.5423	27.4247	27.4278	27.6088	27.4806	27.5646	27.7329	27.4672	27.6478
BAG family molecular chaperone regulator 3	BAG3	O95817	0.00103201	0.0204176	0.105838	higher in DEX	O95817	26.2718	26.4804	26.5522	26.5006	26.5583	26.6242	25.6385	25.8211	25.6471	25.8311	25.7958	25.7056	25.72	25.9593	25.8261	25.807	26.1378	25.7745	26.4104	26.6203	26.4628	26.6532	26.5797	26.642	26.0122	26.1029	25.9338	26.0261	26.1732	26.0625	25.9597	25.6439	25.8897	26.0444	26.0345	25.9067
Fumarate hydratase, mitochondrial	FH	P07954	0.00223086	0.0372056	0.106185	higher in DEX	P07954	27.4447	27.6812	27.67	27.8074	27.7558	27.7566	27.7299	27.612	27.5736	27.8367	27.7351	27.7432	27.5762	27.556	27.3683	27.5402	27.6933	27.7215	27.8188	27.9298	27.8776	28.0015	27.9793	27.9945	27.6395	27.6586	27.5697	27.5326	27.5301	27.6988	27.293	27.2425	27.2702	27.3691	27.3822	27.3453
Acetyl-CoA acetyltransferase, mitochondrial	ACAT1	P24752	0.00259369	0.0425533	0.108873	higher in DEX	P24752	27.6714	27.8535	27.7259	27.9995	28.0134	28.0041	28.0125	27.9698	27.8354	28.0497	28.1642	28.0706	28.0957	27.9512	27.9689	28.059	28.2434	28.0907	28.1244	28.409	28.1922	28.2185	28.2396	28.1832	27.8681	27.9278	27.8677	28.0045	28.0035	27.9156	28.0383	28.0068	27.9265	28.0297	28.0047	28.1111
Dihydropyrimidinase-related protein 2	DPYSL2	Q16555	0.00116392	0.0219513	0.110155	higher in DEX	Q16555	30.4826	30.3933	30.3348	30.4272	30.5373	30.546	30.4258	30.4076	30.3923	30.3828	30.5145	30.4792	30.2148	30.1588	30.178	30.217	30.3895	30.1826	30.4995	30.6843	30.5868	30.5918	30.6047	30.7791	30.5128	30.489	30.4941	30.6755	30.8463	30.6264	30.4839	30.5478	30.7101	30.5399	30.8418	30.7975
182 kDa tankyrase-1-binding protein	TNKS1BP1	Q9C0C2	9.26119e-05	0.00306154	0.112755	higher in DEX	Q9C0C2	26.3846	26.4876	26.4231	26.5055	26.6544	26.5677	26.6621	26.6691	26.547	26.7098	26.7827	26.6367	26.6017	26.5861	26.5479	26.6667	26.5891	26.6428	26.6258	26.7571	26.76	26.7252	26.7754	26.7448	26.3063	26.5966	26.4093	26.4836	26.6106	26.5975	26.3464	26.2465	26.4688	26.5637	26.6262	26.5731
Annexin A6	ANXA6	P08133	0.000224993	0.00582098	0.117971	higher in DEX	P08133	31.59	31.5595	31.4456	31.5956	31.7036	31.7669	30.8679	30.7564	30.836	30.87	30.8919	30.9064	31.6914	31.6879	31.648	31.7787	31.7613	31.7952	31.1266	31.1637	31.1288	31.2041	31.0765	31.2815	30.8656	30.8681	30.8307	31.0795	31.1457	31.1266	30.9414	30.8893	30.9325	31.0429	30.9698	30.9567
Glutamate dehydrogenase 1, mitochondrial;Glutamate dehydrogenase 2, mitochondrial	GLUD1;GLUD2	P00367;P49448	0.00175986	0.0308917	0.122663	higher in DEX	P00367;P49448	28.1401	28.3595	28.2732	28.6121	28.4494	28.5195	28.7957	28.7719	28.6761	28.8863	28.9315	28.883	28.7266	28.7008	28.6391	28.7939	28.8661	28.849	28.7474	28.9144	28.8009	28.898	28.7131	28.816	28.4583	28.5166	28.4693	28.4654	28.4705	28.5487	28.3376	28.2719	28.4026	28.5562	28.3636	28.5876
Cytochrome c oxidase subunit 5B, mitochondrial	COX5B	P10606	0.000973171	0.019837	0.125057	higher in DEX	P10606	28.3587	28.4123	28.2904	28.6747	28.5176	28.5693	28.8949	28.711	28.5662	28.8173	28.7672	28.7914	28.4204	28.3041	28.444	28.4799	28.4561	28.3198	28.3634	28.064	28.1934	28.5497	28.4291	28.3022	28.6535	28.5222	28.5724	28.6622	28.7885	28.7397	28.4737	28.1006	28.0095	28.4661	28.1634	28.1116
Vinculin	VCL	P18206	0.000262502	0.00653987	0.12573	higher in DEX	P18206	29.6981	29.6571	29.5983	29.6883	29.7445	29.7445	29.7664	29.7072	29.6774	29.7396	29.8777	29.8408	29.9106	29.8894	29.9191	30.0152	30.1288	29.9545	29.6536	29.7308	29.6569	29.644	29.7503	29.7365	29.7624	29.7155	29.7029	29.9781	30.1438	29.932	29.9035	29.9053	29.9341	29.9237	30.1155	30.094
Sodium/potassium-transporting ATPase subunit alpha-1	ATP1A1	P05023	0.000498572	0.0110562	0.136725	higher in DEX	P05023;P13637;P50993;Q13733;P20648	28.6758	28.5455	28.5472	28.8626	28.9237	28.8987	28.4762	28.559	28.3109	28.5926	28.4096	28.4531	28.3596	28.2125	28.3489	28.4474	28.6086	28.4588	28.6481	28.5776	28.6173	28.853	28.7503	28.6669	28.253	28.2787	28.3626	28.3473	28.345	28.4375	28.5653	28.4375	28.4341	28.7037	28.4696	28.4424
EH domain-containing protein 2	EHD2	Q9NZN4	0.00112522	0.0216555	0.138776	higher in DEX	Q9NZN4	28.7113	28.6695	28.6861	28.757	28.8429	28.9598	28.7508	28.8957	28.6916	28.7514	28.787	28.6844	28.6411	28.5128	28.6014	28.7528	28.683	28.7646	28.6332	28.5504	28.6289	28.9665	28.8587	29.0541	28.6604	28.6886	28.6373	28.7826	28.9819	28.7671	28.8624	28.8877	28.8551	29.0107	28.7596	28.8982
Tensin-1	TNS1	Q9HBL0	1.17698e-06	7.66176e-05	0.169587	higher in DEX	Q9HBL0	26.5188	26.7098	26.4161	26.4984	26.7473	26.683	26.681	26.7252	26.7154	26.9704	26.8561	26.9083	26.1612	26.1043	26.1493	26.3146	26.2472	26.2037	26.581	26.6315	26.6196	26.7766	26.921	26.8618	26.1802	26.4342	26.204	26.4107	26.5	26.4912	26.2971	26.4192	26.2931	26.5645	26.4794	26.4593
Syntaxin-7	STX7	O15400	0.00016931	0.00481221	0.176288	higher in DEX	O15400	27.1923	27.4168	27.2954	27.3647	27.4219	27.6094	27.0381	27.2724	27.0966	27.3342	27.2879	27.3577	27.008	27.0598	27.2607	27.4122	27.3897	27.2483	27.3179	27.0343	27.1418	27.335	27.3352	27.2811	27.235	27.1531	27.3788	27.4566	27.4156	27.4517	27.3069	27.1384	26.831	27.706	27.0173	26.9257
Laminin subunit gamma-1	LAMC1	P11047	4.96734e-05	0.00200482	0.178388	higher in DEX	P11047	26.5464	26.632	26.5745	26.6663	26.5425	26.6877	26.8193	26.9083	26.807	26.982	26.9768	26.8158	26.6596	26.6874	26.6102	26.8126	26.8358	26.9403	26.8452	26.8145	27.0047	27.1619	27.2903	27.2238	26.4729	26.7624	26.6756	26.8681	26.8216	26.7847	26.6611	26.6057	26.7365	26.8795	26.8882	26.8564
Signal transducer and activator of transcription 3	STAT3	P40763	0.00280116	0.0445098	0.182706	higher in DEX	P40763	26.9848	27.0759	27.1151	27.338	27.3191	27.3156	26.8121	26.6721	26.3455	26.8541	26.9369	27.0917	27.2839	27.3636	27.1818	27.1463	27.4131	27.1853	27.045	27.1272	26.9258	27.2965	27.1267	27.2521	26.8827	26.9264	27.216	27.2774	27.3249	27.1046	26.959	26.8227	26.8301	26.8813	26.9502	27.0447
Insulin-like growth factor-binding protein 7	IGFBP7	Q16270	0.000124773	0.00387372	0.184829	higher in DEX	Q16270	28.954	28.7125	28.8538	28.9668	29.022	28.9716	28.3356	28.4745	28.4632	28.4472	28.4638	28.5617	28.7567	28.8447	28.8627	28.7844	28.8366	28.8123	27.9614	27.7798	27.8858	28.3687	28.0839	28.3332	28.7647	28.9496	28.8511	29.0068	29.1061	29.0697	28.4401	28.5204	28.5655	28.8742	28.75	28.8439
DCC-interacting protein 13-beta	APPL2	Q8NEU8	0.000467052	0.010603	0.184859	higher in DEX	Q8NEU8	28.6573	28.7996	28.7983	28.661	28.645	28.8996	28.7624	28.7915	28.7284	29.0529	29.0183	28.9832	28.2642	28.1848	28.1926	28.5413	28.6837	28.6238	29.1547	29.2147	29.0486	29.0704	29.1238	29.1433	28.4311	28.5148	28.2798	28.5765	28.7298	28.6853	28.534	28.6371	28.7182	28.7405	28.9275	28.9334
Heat shock protein beta-1	HSPB1	P04792	2.17804e-05	0.00104649	0.185412	higher in DEX	P04792	31.1396	31.2352	31.3372	31.4364	31.243	31.2058	30.6608	30.6511	30.6761	31.007	30.8962	30.9952	30.5592	30.5729	30.6038	30.621	30.6855	30.7078	31.4158	31.4165	31.4304	31.4889	31.6868	31.6384	30.7462	30.6492	30.5895	30.9171	31.0216	30.9354	30.9907	30.8443	31.0373	31.0918	31.1095	31.2057
Succinyl-CoA:3-ketoacid coenzyme A transferase 1, mitochondrial	OXCT1	P55809	0.00012203	0.00384776	0.186326	higher in DEX	P55809;Q9BYC2	26.8571	27.0816	27.2144	27.4047	27.1736	27.3304	27.4693	27.3604	27.4377	27.5332	27.7912	27.7594	27.399	27.3506	27.3645	27.4773	27.5697	27.5402	27.1877	27.4438	27.4715	27.3782	27.409	27.3287	27.2344	27.2701	27.2755	27.3774	27.4809	27.458	26.9956	26.8165	26.9498	27.213	27.0228	27.2858
Superoxide dismutase [Mn], mitochondrial	SOD2	P04179	0.00164228	0.0293285	0.193348	higher in DEX	P04179	29.1855	29.2243	29.2238	29.5353	29.5106	29.4344	28.9228	28.8114	28.6145	28.6082	29.2992	29.1292	30.4425	30.3645	30.4576	30.5431	30.3196	30.7098	30.1768	30.3924	30.262	30.401	30.2054	30.2937	29.5032	29.4707	29.2395	29.7092	29.6472	29.7269	29.4175	29.1517	29.293	29.6373	29.3399	29.5842
Microtubule-associated protein 1B;MAP1B heavy chain;MAP1 light chain LC1	MAP1B	P46821	2.34004e-06	0.00013492	0.19912	higher in DEX	P46821	29.2735	29.2174	29.2737	29.245	29.3023	29.2762	28.9862	28.9383	28.9412	29.3122	29.2204	29.1827	28.8429	28.794	28.8388	28.9575	29.0143	28.9647	29.4074	29.6091	29.4946	29.529	29.6875	29.6682	28.8793	28.8691	28.9047	29.1943	29.1674	29.1293	28.665	28.8054	28.72	28.963	29.0962	29.1346
PRKC apoptosis WT1 regulator protein	PAWR	Q96IZ0	0.000796466	0.0167424	0.207002	higher in DEX	Q96IZ0	26.9261	26.9629	27.023	27.2819	27.2799	27.4758	26.2177	25.8877	26.0396	26.5187	26.5588	26.4655	26.3704	26.2973	26.3103	26.2819	26.5641	26.3951	26.4466	26.6139	26.6054	26.6141	26.5925	26.8286	26.6125	26.7347	26.7717	26.8252	26.9562	26.7881	26.6174	26.4984	26.4963	26.3625	26.6013	26.7677
Erythrocyte band 7 integral membrane protein	STOM	P27105	0.00102875	0.0204176	0.207446	higher in DEX	P27105	28.9577	28.9932	28.8359	29.2392	29.2981	29.0933	28.5494	28.6924	28.6828	28.7066	29.1267	29.0366	28.8351	28.4211	28.3679	28.9865	29.0817	28.8344	28.5807	28.4101	28.5085	28.6899	28.5682	28.59	28.9778	28.9917	28.8168	29.0359	29.2141	29.2479	29.6456	29.566	29.6684	29.6488	29.4059	29.4317
Integrin alpha-5;Integrin alpha-5 heavy chain;Integrin alpha-5 light chain	ITGA5	P08648	0.000387973	0.00910383	0.217654	higher in DEX	P08648	26.1326	26.2664	25.968	26.2207	26.5387	26.4124	26.6921	26.7489	26.5309	26.6983	26.7574	26.9916	26.2877	26.2555	26.2292	26.4795	26.3911	26.3319	26.3975	26.3619	26.4667	26.81	26.5004	26.6087	26.1475	26.1963	26.17	26.355	26.4071	26.3533	26.4122	26.0366	26.6967	26.795	26.7627	26.5008
Translocator protein	TSPO	P30536	0.000333389	0.00791504	0.219211	higher in DEX	P30536	27.651	27.7109	27.5511	28.1119	27.9744	28.2728	27.3624	27.3859	27.6029	27.3606	27.6809	27.5322	27.9484	27.8537	27.9709	28.0812	27.9578	28.2275	26.7375	26.3868	26.7233	26.97	26.8411	26.9494	27.8055	27.8638	27.5	27.8154	28.0383	27.9152	27.6239	27.6053	27.5207	27.9238	27.6428	27.4543
Caveolin-1	CAV1	Q03135	0.00101919	0.0204176	0.224076	higher in DEX	Q03135;P56539	30.2593	30.3426	30.2687	30.508	30.6408	30.9131	30.3111	30.1215	29.9864	30.1955	30.1866	30.0645	30.0739	29.8512	29.6265	30.2309	30.6116	30.1336	30.2115	30.4183	30.4209	30.6212	30.4299	30.5649	30.0464	30.2702	30.1826	30.2141	30.5306	30.0136	30.3605	30.3277	30.4013	30.542	30.6088	30.5044
Epidermal growth factor receptor kinase substrate 8	EPS8	Q12929	0.00271683	0.0435338	0.225724	higher in DEX	Q12929	25.7325	25.4565	25.6493	25.5806	25.5665	25.2075	25.7042	25.5961	25.3243	25.8639	25.7836	25.936	25.5503	25.3359	25.6619	25.8328	25.806	25.6235	26.1179	25.9848	25.9722	26.2409	26.1858	26.0784	25.6163	25.5503	25.6523	26.0262	26.1477	25.7281	25.7191	25.8155	25.9152	26.1166	26.2913	26.4021
Aldehyde dehydrogenase, mitochondrial	ALDH2	P05091	0.000202714	0.0056038	0.231018	higher in DEX	P05091	26.9846	27.341	27.1522	27.5641	27.4428	27.6101	27.9965	27.8789	27.9427	28.1115	28.3823	28.2294	27.2644	27.2541	27.4615	27.7327	27.5795	27.5934	27.9079	28.0213	28.0317	28.2305	27.9095	27.895	28.0555	28.0184	28.103	28.1335	28.1278	28.26	28.143	28.0261	27.9288	28.4886	28.0611	28.318
Heme oxygenase 1	HMOX1	P09601	0.00329135	0.0499395	0.240328	higher in DEX	P09601	25.2685	24.6646	24.8664	24.9924	25.0788	24.7583	26.2324	26.0752	26.1978	26.3586	26.484	26.3586	26.7664	26.6573	26.6975	26.7225	27.0632	26.9313	25.0951	25.6835	25.3224	26.0675	26.2933	25.9321	26.6576	26.757	26.6312	26.9683	26.7797	26.7132	26.3968	26.3929	26.4176	26.4178	26.5662	26.6203
Glutaredoxin-1	GLRX	P35754	4.69118e-06	0.000262967	0.243609	higher in DEX	P35754	27.9708	27.9711	27.7752	28.0359	28.2162	28.2017	27.7141	27.6648	27.4118	27.4865	27.7672	27.6678	28.0393	28.1275	28.0331	28.3655	28.3419	28.1832	27.5733	27.6649	27.8008	27.8738	27.9451	28.0405	28.8056	28.6461	28.5574	28.9787	29.0552	28.837	28.5021	28.6261	28.5829	28.8738	29.0006	28.9813
Paxillin	PXN	P49023	1.02408e-08	3.11021e-06	0.249402	higher in DEX	P49023	26.7307	26.6543	26.4909	26.8115	26.8905	26.8679	26.674	26.5374	26.6994	27.0129	26.8437	26.8554	26.5816	26.4894	26.2938	26.6759	26.6113	26.5349	26.9055	27.0479	26.8862	27.1188	27.2333	27.1854	26.3229	26.5213	26.4423	26.7511	26.8644	26.7743	26.4814	26.5526	26.2834	26.6528	26.7603	26.6398
A-kinase anchor protein 2	AKAP2	Q9Y2D5	7.06456e-08	8.91018e-06	0.268056	higher in DEX	Q9Y2D5	27.6431	27.769	27.4199	27.8859	27.9524	27.9578	27.1868	27.1144	27.1671	27.344	27.3681	27.3355	27.0929	27.212	27.0481	27.3953	27.3503	27.1852	27.0253	27.2508	27.2289	27.5345	27.4402	27.5993	27.4992	27.5912	27.3576	27.7732	27.7957	27.8402	27.1495	27.1855	27.2479	27.4147	27.3885	27.4529
Protein NDRG1	NDRG1	Q92597	1.08814e-06	7.31955e-05	0.272462	higher in DEX	Q92597	27.4113	27.5869	27.6939	27.7788	27.719	27.8089	27.8595	27.7054	27.6277	27.9776	27.9543	27.8311	27.135	27.2611	27.305	27.2316	27.6546	27.4727	27.9567	27.9512	27.9822	28.2547	28.2922	28.2814	27.2049	27.5327	27.3069	27.407	27.7347	27.4769	27.3819	27.3545	27.6249	27.8791	28.0717	27.9596
Rho-associated protein kinase 2	ROCK2	O75116	0.000321392	0.00772105	0.287963	higher in DEX	O75116	25.9827	26.0645	25.8865	26.1965	26.0937	26.0741	25.6763	25.5535	25.7021	26.3286	26.3945	26.2299	25.5023	25.5271	25.057	25.4531	25.7249	25.3124	25.1418	24.9907	25.0927	25.6646	25.6561	25.2908	25.6742	25.6337	25.6551	25.6898	25.8457	25.6688	25.4294	25.302	25.2941	25.3154	25.6583	25.7521
Ras-related protein R-Ras2	RRAS2	P62070	0.000166288	0.00479385	0.288266	higher in DEX	P62070	26.1666	26.3655	26.4635	26.6127	27.0453	26.9295	25.8703	26.0019	25.3874	25.9164	25.8957	25.7617	25.5564	25.4677	25.4428	25.9003	26.3039	25.9126	26.2832	26.022	25.919	26.1226	26.263	26.0248	25.8197	26.1681	26.0632	26.2084	26.3965	26.0709	26.1061	25.8632	25.8892	26.4379	26.0995	26.1427
Fibrillin-1	FBN1	P35555	5.06746e-08	6.81743e-06	0.297572	higher in DEX	P35555	26.9697	26.8216	26.9193	27.0495	26.9337	27.112	26.6082	26.6458	26.4043	26.9761	26.7972	26.9255	26.8935	27.0629	26.8658	27.1562	27.2674	27.1675	26.9184	26.8867	26.7778	27.2769	27.1015	27.3201	26.6309	26.6585	26.7099	26.931	27.0705	27.0875	26.3959	26.387	26.5012	26.8055	26.7959	26.64
Palladin	PALLD	Q8WX93	9.6623e-07	6.96376e-05	0.309578	higher in DEX	Q8WX93	28.0089	27.8615	27.8632	28.0187	28.2214	28.2739	27.6085	27.4585	27.6683	28.0188	27.9681	27.9256	27.646	27.6776	27.8157	27.7611	27.778	27.8954	27.6855	27.551	27.3939	27.9112	28.0014	28.0295	27.6976	27.7837	27.6772	27.9734	28.3049	28.0942	27.4484	27.3008	27.6104	27.7568	27.6857	27.7112
Transcription elongation factor A protein-like 3;Transcription elongation factor A protein-like 6;Transcription elongation factor A protein-like 5	TCEAL3;TCEAL6;TCEAL5	Q969E4;Q6IPX3;Q5H9L2	0.00241777	0.0399922	0.354128	higher in DEX	Q969E4;Q6IPX3;Q5H9L2	25.2963	25.2284	24.6206	25.2286	25.8436	25.7221	25.5058	25.6011	25.4282	25.6303	25.4532	25.1343	24.9152	25.0705	25.111	25.7203	25.5689	25.9985	25.2068	24.4426	25.4543	25.0883	25.3424	25.4413	25.4963	25.6339	25.8616	26.2626	25.6643	26.0368	25.3261	25.2407	25.5113	25.57	25.7248	25.8946
Methylmalonate-semialdehyde dehydrogenase [acylating], mitochondrial	ALDH6A1	Q02252	1.25673e-05	0.000634023	0.360297	higher in DEX	Q02252	25.1914	25.5578	25.8196	25.779	26.0412	25.9303	26.0818	25.5823	26.0651	26.5515	26.5992	26.5533	26.2236	26.2283	25.99	26.2025	26.5456	26.3381	26.1197	25.7417	26.251	26.4098	26.3451	26.2641	25.535	25.6428	25.4327	25.9633	26.0881	25.8873	25.6585	25.5993	25.6475	25.7511	25.767	25.8371
Ubiquitin carboxyl-terminal hydrolase 15	USP15	Q9Y4E8	0.000474184	0.0106323	0.370222	higher in DEX	Q9Y4E8	23.8484	24.575	25.3073	25.0705	25.318	25.3391	24.7442	23.8846	23.3587	24.7605	24.5764	24.0184	25.0748	25.2706	25.2721	25.1754	25.5281	25.4181	25.2392	25.3373	25.4012	25.7488	25.7288	25.5863	25.0916	25.2075	25.356	25.4327	25.5733	25.1135	24.9981	24.7789	25.3166	25.3007	25.6827	25.3549
L-xylulose reductase	DCXR	Q7Z4W1	0.00155374	0.0279951	0.3809	higher in DEX	Q7Z4W1	25.5653	25.0842	25.2996	25.9194	25.4536	25.2302	24.7292	24.5515	25.1065	25.2589	25.6739	25.5344	24.6554	25.037	24.9927	25.5884	25.5458	25.6028	24.9991	25.1405	25.1704	25.0571	25.0155	24.6628	24.6843	25.2465	24.5318	25.1162	25.4979	25.3576	24.0441	24.9403	24.6995	25.0554	25.096	24.6681
Glutamate--cysteine ligase regulatory subunit	GCLM	P48507	2.6487e-05	0.0011878	0.387588	higher in DEX	P48507	26.9338	26.8985	27.0095	27.2634	27.1778	26.8429	26.4647	26.2707	26.4959	27.0887	27.2071	26.9727	26.2676	26.3687	26.5283	26.936	26.9009	27.0317	26.8131	27.0492	27.1291	27.0825	27.3574	27.0896	26.681	26.5371	26.8636	26.8088	27.4467	27.0333	26.4717	26.4799	26.2847	26.6943	26.8946	26.6951
Lactadherin;Lactadherin short form;Medin	MFGE8	Q08431	5.4364e-05	0.00215111	0.462985	higher in DEX	Q08431	25.9618	25.6727	25.8308	26.3925	25.9356	25.8555	26.8693	26.823	26.6879	26.9716	27.1504	26.9854	26.2645	26.4077	26.4397	26.8744	26.7108	26.7336	25.8399	24.8919	24.5789	26.5071	26.1014	26.0118	26.9963	27.0499	27.2117	27.3363	27.7657	27.7139	27.0738	26.9056	27.0186	27.5373	27.2058	27.0687
Programmed cell death protein 4	PDCD4	Q53EL6	2.97263e-08	4.99897e-06	0.471842	higher in DEX	Q53EL6	26.8162	26.6023	26.642	27.0147	27.0999	27.1963	27.0262	27.038	26.9738	27.4761	27.4458	27.303	26.2054	26.0663	25.5381	26.4354	26.5789	26.6598	27.0378	26.8714	26.8823	27.3291	27.2217	27.3043	26.452	26.333	26.088	26.9345	26.8081	26.7331	26.5876	26.5701	26.669	27.0617	27.2825	27.0077
Pleckstrin homology-like domain family B member 1	PHLDB1	Q86UU1	6.68352e-05	0.00249766	0.483267	higher in DEX	Q86UU1	24.8479	25.0293	25.14	24.9116	25.2694	25.1972	25.3971	25.1156	25.0763	25.9171	25.5595	25.5991	23.6895	25.0769	24.7269	24.934	25.4878	24.9419	24.9222	25.2307	25.3496	25.7055	25.5705	25.4316	24.509	24.442	24.6645	25.0821	25.6898	25.0998	25.0049	24.8537	24.7427	24.8631	25.5652	25.6926
Metallothionein-2;Metallothionein-1G	MT2A;MT1G	P02795;P13640	7.0933e-05	0.0026026	0.485063	higher in DEX	P02795;P13640;CON__P67983;Q8N339	28.8	29.0239	28.9672	29.2708	29.4546	29.1459	29.0869	28.7451	29.5243	29.6854	29.4898	29.3718	29.0004	28.8481	28.47	29.9614	29.521	29.8582	29.6269	29.6025	29.373	29.5733	30.0682	29.7902	28.8626	29.0786	28.8376	29.6229	28.9193	29.4505	28.1176	27.8545	27.4944	28.3801	28.1686	28.3127
Microtubule-associated protein 2	MAP2	P11137	3.195e-07	3.39343e-05	0.505993	higher in DEX	P11137	25.8415	25.688	25.4721	26.1697	26.1769	25.9908	25.6725	25.7356	25.7371	26.185	25.8099	26.0351	25.5637	25.3659	25.0225	25.6753	26.3629	25.8426	25.7193	25.9519	25.4894	26.1621	26.2924	25.7911	25.5609	25.6987	25.7695	26.5048	26.5363	26.3618	24.9323	25.5072	24.9791	25.2309	26.1159	25.5716
Decorin	DCN	P07585	4.72548e-07	3.97334e-05	0.54179	higher in DEX	P07585	27.3894	27.4792	27.0652	28.1776	28.3813	28.2197	29.4563	29.463	29.0712	29.5672	29.4811	29.3717	28.0689	28.2203	28.1645	28.7427	28.8621	28.6826	28.534	28.6511	28.6667	29.4682	29.0728	29.2582	28.6823	28.7578	28.8053	29.0717	29.4051	29.0031	28.7221	28.5165	28.55	29.1186	29.0729	29.0593
Leucine-rich repeat-containing protein 16A	LRRC16A	Q5VZK9	2.86899e-05	0.00125861	0.581467	higher in DEX	Q5VZK9	24.3311	25.4124	25.3723	25.622	25.6083	26.0292	26.1749	25.6439	25.4937	26.39	26.3403	26.3601	24.3915	25.824	25.7043	25.7922	25.714	25.6631	25.4495	25.659	25.4059	26.0324	26.0545	26.3547	24.9291	25.0373	25.1973	25.3694	26.0705	25.7071	24.3648	25.0772	25.1989	25.2455	25.5638	25.2163
CUGBP Elav-like family member 2	CELF2	O95319	6.92461e-09	2.79477e-06	0.628262	higher in DEX	O95319	26.1357	26.299	26.2891	26.8441	26.8176	26.6276	25.8669	25.9678	26.2167	27.0629	26.8069	26.681	25.8974	25.9922	26.0199	26.7021	26.8552	26.6962	26.0669	25.931	26.0918	26.879	26.7283	26.7876	26.4016	26.3822	26.4691	26.7205	26.7283	26.6877	26.0511	26.0433	25.8539	26.6565	26.4005	26.6022
SH3 and PX domain-containing protein 2B	SH3PXD2B	A1X283	2.19465e-06	0.000132563	0.653713	higher in DEX	A1X283	26.0628	26.4456	25.9029	26.2563	26.3548	26.245	27.1456	27.1451	26.5676	27.2574	27.7411	27.439	26.8808	26.6238	26.8335	27.7691	27.899	27.3959	26.4841	26.9753	26.5009	27.1282	27.5679	27.2055	26.6002	26.4151	26.5831	27.6884	27.535	27.2499	27.0412	26.4929	26.9119	27.2408	27.7786	27.6274
Nexilin	NEXN	Q0ZGT2	9.32578e-08	1.10702e-05	0.655967	higher in DEX	Q0ZGT2	26.0578	26.3806	26.4686	27.1673	26.8858	27.1026	25.1236	25.5072	25.2349	25.3814	25.8339	26.0197	26.5696	26.1782	26.5793	26.897	27.0298	26.8503	25.7537	25.6758	25.3789	26.2657	26.0009	26.5308	25.6152	25.3938	25.9686	26.3951	26.7013	26.5309	25.8359	25.8767	25.9899	26.6742	26.3991	26.7299
Follistatin-related protein 1	FSTL1	Q12841	8.52474e-11	5.73431e-08	0.764822	higher in DEX	Q12841	26.3675	26.5062	26.3991	27.1565	27.0755	27.1533	26.0532	26.1779	25.4861	26.7351	26.6349	26.8696	25.7528	25.9337	26.1164	26.4929	26.7496	26.5585	26.4127	26.4599	26.6251	27.3545	27.4004	27.2972	26.1389	26.1629	26.2127	26.885	27.1603	26.9908	26.03	26.2749	26.271	27.0057	26.8578	26.7701
Apolipoprotein D	APOD	P05090	0.000147767	0.00443333	0.765243	higher in DEX	P05090	23.7729	24.6178	24.5962	25.9213	25.4859	25.5493	25.1303	24.1369	23.8566	25.2851	25.2596	25.3554	23.9947	24.1355	24.8047	23.7466	24.7971	24.1345	24.3458	25.5023	24.0711	25.6888	25.4243	25.172	24.9895	24.8217	24.9136	25.6292	26.0609	25.6019	26.4615	26.0569	26.077	27.0402	27.0668	26.8407
SH3 domain-containing protein 19	SH3D19	Q5HYK7	5.88911e-06	0.000312743	0.799853	higher in DEX	Q5HYK7	25.3852	24.8998	24.7495	25.8167	25.5784	25.7145	25.6157	25.8152	25.6073	26.3078	26.4379	26.1307	23.7512	22.678	24.9068	24.9797	25.4064	25.407	25.8228	25.6744	26.0382	26.3914	26.4273	26.7888	25.2167	25.4788	25.4666	25.9238	25.9054	26.023	25.35	25.5812	25.5366	26.3997	26.215	26.118
Steroidogenic acute regulatory protein, mitochondrial	STAR	P49675	0.000244949	0.00617884	0.804594	higher in DEX	P49675	25.5614	25.7103	24.3335	26.0113	26.2763	26.0185	24.1376	24.8971	24.9151	24.6207	24.7667	25.5485	26.0299	25.8958	24.1699	25.9139	26.1178	26.0736	24.0735	25.1885	26.297	26.3732	26.1848	26.3435	26.0606	25.9816	25.5711	26.3578	26.2507	26.7534	25.6512	24.2447	25.4368	26.6179	26.2168	26.193
Connective tissue growth factor	CTGF	P29279	1.62422e-05	0.000799432	0.876371	higher in DEX	P29279	27.3439	27.0757	26.9022	28.0748	28.4019	28.2099	23.907	24.3295	24.813	24.1396	24.1405	24.8066	25.434	25.8121	25.7404	25.8808	25.9102	26.2537	25.0021	24.3836	25.0495	26.524	26.1401	26.7204	25.5396	25.6867	25.2895	26.6583	26.6023	26.6253	24.592	25.4964	25.0053	26.0516	25.7401	26.2972
Laminin subunit alpha-2	LAMA2	P24043	7.56866e-05	0.00270502	0.882304	higher in DEX	P24043	24.7598	24.5827	24.8581	24.2952	25.1598	25.2166	24.76	24.7109	24.3402	25.3592	25.7	25.6735	24.4808	24.5854	24.1376	25.1011	25.2931	25.3721	23.5855	24.7507	24.3123	26.5556	25.6918	26.1049	24.3034	24.715	23.8772	24.3824	25.3375	24.7885	24.938	24.2404	23.7788	25.3755	25.3158	24.8756
Tight junction protein ZO-2	TJP2	Q9UDY2	4.59529e-05	0.00189251	0.88775	higher in DEX	Q9UDY2	24.9133	25.3713	24.0719	26.5134	26.3333	26.2048	24.0399	24.3075	24.3603	24.8951	25.1876	25.2117	25.2946	23.7269	24.4013	25.0784	24.3225	25.3733	24.1656	24.1505	24.2537	25.3867	25.4299	25.1369	24.2089	24.2546	24.2806	25.3405	24.9064	25.6712	25.3656	24.6244	24.206	24.272	25.1994	25.5133
Pentraxin-related protein PTX3	PTX3	P26022	8.72598e-07	6.73852e-05	0.909356	higher in DEX	P26022	24.9929	24.536	25.2012	25.9452	26.1223	26.0277	24.6655	25.5451	24.9457	25.7994	26.1733	25.7303	26.0328	25.9232	26.0142	26.767	26.4202	26.979	24.2368	24.5664	25.4292	26.2888	25.6637	25.8327	25.4094	24.9155	25.4501	26.0588	26.5485	25.9018	24.3476	25.3053	25.7256	25.8554	25.6254	25.8715
Sulfhydryl oxidase 1	QSOX1	O00391	6.50764e-05	0.00247781	0.916554	higher in DEX	O00391	25.4614	25.2545	24.9646	25.746	25.607	25.8628	25.45	25.3473	24.3797	26.1974	26.2529	26.1877	24.7348	24.4399	23.5525	24.815	25.7273	25.8645	23.6951	24.3503	24.3062	25.9494	25.905	25.9162	25.0282	24.8294	24.393	25.1808	25.0549	25.2356	24.3888	24.0834	24.9636	24.5727	25.0123	25.0332
Methyltransferase-like protein 7A	METTL7A	Q9H8H3	1.08308e-06	7.31955e-05	0.921484	higher in DEX	Q9H8H3	26.814	26.6181	25.1493	27.7536	27.6876	27.8327	27.6692	27.661	27.4709	28.231	28.3497	28.1581	26.5922	26.1766	26.472	27.7895	27.5675	27.631	27.0006	27.046	27.0688	28.0162	27.709	27.2706	27.3885	27.3604	27.6508	28.0431	28.2507	27.9872	27.2897	26.8327	27.0776	28.0514	27.7527	27.8433
SUN domain-containing protein 2	SUN2	Q9UH99	3.84296e-07	3.6929e-05	0.993459	higher in DEX	Q9UH99	25.1007	24.9258	24.703	25.1826	25.7109	26.0743	24.9984	25.1189	25.4157	26.1251	25.9905	25.5884	24.8876	25.0867	25.705	26.3309	26.1277	26.4171	24.1079	23.9345	23.9058	25.2303	25.6029	24.9209	23.8129	25.0202	24.2045	26.0057	25.9362	25.7548	25.0475	24.516	24.9707	25.7811	25.196	25.3685
Glutamine synthetase	GLUL	P15104	3.73142e-07	3.6929e-05	1.15802	higher in DEX	P15104	24.8804	24.3945	24.4539	25.5567	25.5825	25.6369	24.5776	24.0876	24.57	26.0289	26.1876	26.1784	24.0845	23.3337	24.4413	24.6653	24.6976	25.0119	24.1301	24.8929	24.5208	25.8799	25.9591	25.9305	24.2399	24.5338	24.3505	24.9628	24.3369	24.5885	23.6222	24.0891	23.5626	25.5792	25.7001	25.1268
Carboxypeptidase M	CPM	P14384	6.82031e-07	5.50535e-05	1.50884	higher in DEX	P14384	24.0414	24.1325	25.1928	25.3606	23.6753	25.3841	24.6581	26.0138	24.6783	26.1743	26.6906	26.6389	24.2959	23.5663	25.097	26.2716	26.1091	26.1452	24.7181	23.576	24.5311	26.493	25.4523	26.4741	24.1917	24.242	25.3354	26.376	26.5555	26.5537	25.9087	23.8228	24.6976	26.5676	26.5906	26.346
Aldehyde oxidase	AOX1	Q06278	2.23843e-09	1.12929e-06	1.59699	higher in DEX	Q06278;P47989	26.1454	26.0837	26.0005	27.2812	27.4999	27.5485	25.9181	25.9044	24.9039	27.0823	27.3009	26.9802	23.7118	24.2112	24.1973	26.2891	26.5787	26.2868	27.5048	27.3727	27.3863	28.3426	28.1012	28.7176	25.7522	25.4935	24.3038	27.0398	27.5134	27.1116	27.0684	27.1416	27.3031	28.1923	28.7708	28.5114
Alcohol dehydrogenase 1B;Alcohol dehydrogenase 1A	ADH1B;ADH1A	P00325;P07327	2.48148e-07	2.78202e-05	1.61483	higher in DEX	P00325;P07327;P08319	24.233	24.7696	25.7359	25.454	26.0432	25.5918	27.8767	27.7434	27.7398	28.9422	29.3877	28.959	23.7372	23.6932	23.8959	26.7102	26.8664	26.8667	26.2	26.5068	26.3804	27.8229	27.8974	28.1243	26.5946	26.4944	26.5582	27.4658	27.5059	27.6174	25.9465	25.491	25.8367	27.7217	27.7658	27.758
Metallothionein-1X	MT1X	P80297	1.17694e-08	3.11021e-06	1.67352	higher in DEX	P80297	24.5789	25.0874	23.5117	24.9431	26.674	25.6933	24.6356	24.7678	24.7707	26.6331	26.5387	26.1976	24.0956	23.9218	24.4617	25.9849	26.106	26.379	24.1162	24.7655	24.6092	26.4902	26.6505	26.1972	25.1456	24.1487	23.6948	26.6064	26.1703	26.3972	24.6994	24.1436	24.2896	25.6957	26.0985	24.1115
Platelet-derived growth factor receptor alpha	PDGFRA	P16234	1.69536e-08	3.11021e-06	1.6833	higher in DEX	P16234;P36888	25.0035	25.5688	24.0914	26.4303	26.38	26.1482	25.6049	24.2972	25.4544	26.3482	26.2219	26.1192	24.4083	24.4731	25.1487	26.8002	27.4281	27.7089	24.4718	24.5523	24.6722	26.3959	25.1226	25.9086	24.9846	24.7288	25.4	26.5372	26.6971	26.5825	24.0639	24.7362	24.8671	26.7798	26.5816	26.6362
Laminin subunit beta-1	LAMB1	P07942	1.31865e-08	3.11021e-06	2.15921	higher in DEX	P07942	24.9458	24.9117	25.1606	26.1074	26.5301	26.9468	24.4024	24.4137	24.0108	26.7439	27.0797	26.9731	24.8839	24.9423	24.3391	27.0354	27.4717	27.0815	24.1282	24.5638	23.683	26.0481	26.0982	26.3675	25.009	23.3044	23.8471	26.5433	27.3418	26.7046	24.5772	25.9933	22.8901	25.7225	26.1188	25.9577
Peptidyl-prolyl cis-trans isomerase FKBP5;Peptidyl-prolyl cis-trans isomerase FKBP5, N-terminally processed	FKBP5	Q13451	2.76166e-11	2.78652e-08	2.85958	higher in DEX	Q13451	24.9759	25.1501	23.223	26.5733	27.1827	27.3204	24.2321	24.5627	24.7746	27.6628	27.4652	27.3742	24.4731	24.5337	23.8614	27.6034	28.0176	27.1775	25.6299	25.7806	25.78	27.7466	27.0282	27.7647	23.7237	23.8154	22.4882	27.0172	27.0651	26.6885	24.0024	24.5881	24.4936	26.9662	27.4122	27.495
Deoxynucleoside triphosphate triphosphohydrolase SAMHD1	SAMHD1	Q9Y3Z3	9.57543e-14	1.93232e-10	3.56993	higher in DEX	Q9Y3Z3	23.3228	24.6575	24.1483	27.3407	27.2501	27.1804	24.3889	24.1475	25.2112	28.6586	28.6274	28.2898	24.1973	25.227	25.3419	28.2864	28.5282	28.3406	24.7377	25.1061	25.5772	27.9928	28.1817	28.2021	23.9541	24.3407	24.7438	28.0457	28.0789	27.8425	23.3901	23.5235	24.9568	28.0826	28.3174	27.985

## Sheet: S3_72hProteome_All
Uniprot identifiers	Gene names	Protein names	Intensity	MS/MS count
P08670	VIM	Vimentin	2937700000000	8092
P60709	ACTB	Actin, cytoplasmic 1;Actin, cytoplasmic 1, N-terminally processed	1869100000000	4698		Table S4: all proteins identified in the proteome of HTPC-cells DEX-stimulated for 72 h
P35579	MYH9	Myosin-9	457340000000	7177
P02545	LMNA	Prelamin-A/C;Lamin-A/C	423080000000	3158
P21333	FLNA	Filamin-A	404150000000	5791
P07355;A6NMY6	ANXA2;ANXA2P2	Annexin A2;Putative annexin A2-like protein	376000000000	2082
P04406	GAPDH	Glyceraldehyde-3-phosphate dehydrogenase	231380000000	1309
P07237	P4HB	Protein disulfide-isomerase	229360000000	2179
P67936	TPM4	Tropomyosin alpha-4 chain	225330000000	2184
P09382	LGALS1	Galectin-1	223280000000	687
Q15149	PLEC	Plectin	215320000000	8646
P11021	HSPA5	78 kDa glucose-regulated protein	213270000000	2803
P14618	PKM	Pyruvate kinase PKM	212630000000	1242
P04075	ALDOA	Fructose-bisphosphate aldolase A	205710000000	1319
P08758	ANXA5	Annexin A5	203740000000	1087
P68104;Q5VTE0;Q05639	EEF1A1;EEF1A1P5;EEF1A2	Elongation factor 1-alpha 1;Putative elongation factor 1-alpha-like 3;Elongation factor 1-alpha 2	193460000000	952
P00338	LDHA	L-lactate dehydrogenase A chain	185670000000	1252
P09936	UCHL1	Ubiquitin carboxyl-terminal hydrolase isozyme L1	180240000000	1209
P14625	HSP90B1	Endoplasmin	173490000000	1691
O43707	ACTN4	Alpha-actinin-4	168580000000	3036
Q09666	AHNAK	Neuroblast differentiation-associated protein AHNAK	168490000000	6753
Q13813	SPTAN1	Spectrin alpha chain, non-erythrocytic 1	157960000000	4882
P62328	TMSB4X	Thymosin beta-4;Hematopoietic system regulatory peptide	157500000000	654
P30101	PDIA3	Protein disulfide-isomerase A3	156810000000	1637
P68371	TUBB4B	Tubulin beta-4B chain	148550000000	2232
P11142	HSPA8	Heat shock cognate 71 kDa protein	134890000000	1491
P06703	S100A6	Protein S100-A6	134140000000	271
P68363	TUBA1B	Tubulin alpha-1B chain	130020000000	1311
Q07065	CKAP4	Cytoskeleton-associated protein 4	127510000000	1998
Q01995	TAGLN	Transgelin	124910000000	1185
Q01082	SPTBN1	Spectrin beta chain, non-erythrocytic 1	124720000000	4774
P06733	ENO1	Alpha-enolase	122540000000	963
P60174	TPI1	Triosephosphate isomerase	121800000000	1140
P68032;P68133	ACTC1;ACTA1	Actin, alpha cardiac muscle 1;Actin, alpha skeletal muscle	121220000000	580
P07900	HSP90AA1	Heat shock protein HSP 90-alpha	115880000000	1785
P27797	CALR	Calreticulin	114100000000	931
P62258	YWHAE	14-3-3 protein epsilon	108900000000	1376
P07858	CTSB	Cathepsin B;Cathepsin B light chain;Cathepsin B heavy chain	103310000000	739
Q9Y490	TLN1	Talin-1	101560000000	3438
Q00610	CLTC	Clathrin heavy chain 1	99158000000	2464
P26038	MSN	Moesin	98859000000	1630
P13639	EEF2	Elongation factor 2	98595000000	1973
P13987	CD59	CD59 glycoprotein	97201000000	500
P63104	YWHAZ	14-3-3 protein zeta/delta	92542000000	853
P62937	PPIA	Peptidyl-prolyl cis-trans isomerase A;Peptidyl-prolyl cis-trans isomerase A, N-terminally processed	91801000000	647
Q05682	CALD1	Caldesmon	90923000000	1670
P04792	HSPB1	Heat shock protein beta-1	88474000000	724
P50454	SERPINH1	Serpin H1	80266000000	778
Q06830	PRDX1	Peroxiredoxin-1	76871000000	748
P04083	ANXA1	Annexin A1	76861000000	966
P23284	PPIB	Peptidyl-prolyl cis-trans isomerase B	75676000000	1066
P60660	MYL6	Myosin light polypeptide 6	72442000000	567
P23528	CFL1	Cofilin-1	70246000000	826
P15144	ANPEP	Aminopeptidase N	67584000000	1441
P37802	TAGLN2	Transgelin-2	66426000000	710
P08133	ANXA6	Annexin A6	64373000000	1578
P29401	TKT	Transketolase	64151000000	1187
P07602	PSAP	Prosaposin;Saposin-A;Saposin-B-Val;Saposin-B;Saposin-C;Saposin-D	63423000000	951
P18206	VCL	Vinculin	62116000000	1896
Q16555	DPYSL2	Dihydropyrimidinase-related protein 2	59428000000	1018
Q8NBS9	TXNDC5	Thioredoxin domain-containing protein 5	59274000000	792
P62979;P62987;P0CG47;P0CG48	RPS27A;UBA52;UBB;UBC	Ubiquitin-40S ribosomal protein S27a;Ubiquitin;40S ribosomal protein S27a;Ubiquitin-60S ribosomal protein L40;Ubiquitin;60S ribosomal protein L40;Polyubiquitin-B;Ubiquitin;Polyubiquitin-C;Ubiquitin	57632000000	818
P0DP25;P0DP24;P0DP23			56010000000	520
Q99880;Q99879;Q99877;Q93079;Q5QNW6;P62807;P58876;P57053;O60814	HIST1H2BL;HIST1H2BM;HIST1H2BN;HIST1H2BH;HIST2H2BF;HIST1H2BC;HIST1H2BD;H2BFS;HIST1H2BK	Histone H2B type 1-L;Histone H2B type 1-M;Histone H2B type 1-N;Histone H2B type 1-H;Histone H2B type 2-F;Histone H2B type 1-C/E/F/G/I;Histone H2B type 1-D;Histone H2B type F-S;Histone H2B type 1-K	54503000000	239
P10599	TXN	Thioredoxin	54241000000	474
Q14315	FLNC	Filamin-C	54081000000	2521
P13797	PLS3	Plastin-3	53415000000	1388
P07195	LDHB	L-lactate dehydrogenase B chain	52508000000	744
P00558	PGK1	Phosphoglycerate kinase 1	50112000000	1089
O60701	UGDH	UDP-glucose 6-dehydrogenase	48772000000	1081
Q01518	CAP1	Adenylyl cyclase-associated protein 1	48736000000	1149
Q6NZI2	PTRF	Polymerase I and transcript release factor	48126000000	770
P31946	YWHAB	14-3-3 protein beta/alpha;14-3-3 protein beta/alpha, N-terminally processed	46354000000	602
Q9P2E9	RRBP1	Ribosome-binding protein 1	46069000000	1851
P11413	G6PD	Glucose-6-phosphate 1-dehydrogenase	45810000000	1286
P62805	HIST1H4A	Histone H4	44959000000	482
Q14204	DYNC1H1	Cytoplasmic dynein 1 heavy chain 1	44541000000	3484
O14558	HSPB6	Heat shock protein beta-6	44391000000	307
P13667	PDIA4	Protein disulfide-isomerase A4	44210000000	1407
P18669	PGAM1	Phosphoglycerate mutase 1	43927000000	732
P63313	TMSB10	Thymosin beta-10	43167000000	309
P15531	NME1	Nucleoside diphosphate kinase A	42176000000	527
Q9NZM1	MYOF	Myoferlin	41544000000	2166
Q14697	GANAB	Neutral alpha-glucosidase AB	41279000000	1242
P29692	EEF1D	Elongation factor 1-delta	41005000000	459
P27487	DPP4	Dipeptidyl peptidase 4;Dipeptidyl peptidase 4 membrane form;Dipeptidyl peptidase 4 soluble form	40842000000	945
Q562R1	ACTBL2	Beta-actin-like protein 2	40827000000	12
P02452	COL1A1	Collagen alpha-1(I) chain	40331000000	1420
Q71DI3;Q16695;P84243;P68431;Q6NXT2	HIST2H3A;HIST3H3;H3F3A;HIST1H3A;H3F3C	Histone H3.2;Histone H3.1t;Histone H3.3;Histone H3.1;Histone H3.3C	38336000000	165
Q14764	MVP	Major vault protein	37366000000	1517
P12814	ACTN1	Alpha-actinin-1	37065000000	981
Q96AY3	FKBP10	Peptidyl-prolyl cis-trans isomerase FKBP10	36436000000	815
O43852	CALU	Calumenin	36296000000	1029
P25705	ATP5A1	ATP synthase subunit alpha, mitochondrial	35510000000	830
P22626	HNRNPA2B1	Heterogeneous nuclear ribonucleoproteins A2/B1	34906000000	790
Q99878;Q96KK5;Q9BTM1;Q16777;Q6FI13;P20671;P0C0S8;Q93077;Q7L7L0;P04908;Q96QV6;P16104	HIST1H2AJ;HIST1H2AH;H2AFJ;HIST2H2AC;HIST2H2AA3;HIST1H2AD;HIST1H2AG;HIST1H2AC;HIST3H2A;HIST1H2AB;HIST1H2AA;H2AFX	Histone H2A type 1-J;Histone H2A type 1-H;Histone H2A.J;Histone H2A type 2-C;Histone H2A type 2-A;Histone H2A type 1-D;Histone H2A type 1;Histone H2A type 1-C;Histone H2A type 3;Histone H2A type 1-B/E;Histone H2A type 1-A;Histone H2AX	34650000000	228
P11279	LAMP1	Lysosome-associated membrane glycoprotein 1	34023000000	249
P13489	RNH1	Ribonuclease inhibitor	33801000000	650
P46940	IQGAP1	Ras GTPase-activating-like protein IQGAP1	33783000000	1685
P27348	YWHAQ	14-3-3 protein theta	33624000000	630
P62241	RPS8	40S ribosomal protein S8	33320000000	817
P09493	TPM1	Tropomyosin alpha-1 chain	32854000000	816
Q03135	CAV1	Caveolin-1	32713000000	133
P08238	HSP90AB1	Heat shock protein HSP 90-beta	32577000000	816
P00352	ALDH1A1	Retinal dehydrogenase 1	32208000000	865
P63244	GNB2L1	Guanine nucleotide-binding protein subunit beta-2-like 1;Guanine nucleotide-binding protein subunit beta-2-like 1, N-terminally processed	31363000000	802
P06576	ATP5B	ATP synthase subunit beta, mitochondrial	31004000000	718
P61247	RPS3A	40S ribosomal protein S3a	30863000000	773
Q15075	EEA1	Early endosome antigen 1	30792000000	1923
O95810	SDPR	Serum deprivation-response protein	30526000000	409
P07339	CTSD	Cathepsin D;Cathepsin D light chain;Cathepsin D heavy chain	30519000000	716
Q02878	RPL6	60S ribosomal protein L6	30368000000	708
O75369	FLNB	Filamin-B	30330000000	2154
Q14192	FHL2	Four and a half LIM domains protein 2	30224000000	985
Q07954	LRP1	Prolow-density lipoprotein receptor-related protein 1;Low-density lipoprotein receptor-related protein 1 85 kDa subunit;Low-density lipoprotein receptor-related protein 1 515 kDa subunit;Low-density lipoprotein receptor-related protein 1 intracellular domain	29746000000	2354
P00387	CYB5R3	NADH-cytochrome b5 reductase 3;NADH-cytochrome b5 reductase 3 membrane-bound form;NADH-cytochrome b5 reductase 3 soluble form	29340000000	512
Q14247	CTTN	Src substrate cortactin	29270000000	960
P53396	ACLY	ATP-citrate synthase	29247000000	1260
Q9Y696	CLIC4	Chloride intracellular channel protein 4	29142000000	492
P38646	HSPA9	Stress-70 protein, mitochondrial	28516000000	851
P07910;P0DMR1;O60812;B7ZW38;B2RXH8	HNRNPC;HNRNPCL4;HNRNPCL1;HNRNPCL3;HNRNPCL2	Heterogeneous nuclear ribonucleoproteins C1/C2;Heterogeneous nuclear ribonucleoprotein C-like 4;Heterogeneous nuclear ribonucleoprotein C-like 1;Heterogeneous nuclear ribonucleoprotein C-like 3;Heterogeneous nuclear ribonucleoprotein C-like 2	28481000000	639
P61978	HNRNPK	Heterogeneous nuclear ribonucleoprotein K	28461000000	658
Q9NVA2	2011-09-01	Septin-11	27939000000	919
P06748	NPM1	Nucleophosmin	27488000000	416
O75083	WDR1	WD repeat-containing protein 1	27273000000	861
O00299	CLIC1	Chloride intracellular channel protein 1	26965000000	499
Q99497	PARK7	Protein deglycase DJ-1	26577000000	514
P36871	PGM1	Phosphoglucomutase-1	26451000000	965
P62424	RPL7A	60S ribosomal protein L7a	26387000000	743
P10809	HSPD1	60 kDa heat shock protein, mitochondrial	26323000000	917
P05556	ITGB1	Integrin beta-1	26152000000	957
P27816	MAP4	Microtubule-associated protein 4	26085000000	1087
P55072	VCP	Transitional endoplasmic reticulum ATPase	25608000000	1030
P06753	TPM3	Tropomyosin alpha-3 chain	25573000000	494
P60842	EIF4A1	Eukaryotic initiation factor 4A-I	25525000000	942
Q99536	VAT1	Synaptic vesicle membrane protein VAT-1 homolog	24934000000	781
Q9ULV4	CORO1C	Coronin-1C	24915000000	710
P22314	UBA1	Ubiquitin-like modifier-activating enzyme 1	24859000000	877
P06744	GPI	Glucose-6-phosphate isomerase	24685000000	731
P25398	RPS12	40S ribosomal protein S12	24542000000	568
Q00839	HNRNPU	Heterogeneous nuclear ribonucleoprotein U	24464000000	871
P07437	TUBB	Tubulin beta chain	24399000000	196
Q16881	TXNRD1	Thioredoxin reductase 1, cytoplasmic	24184000000	826
P26641	EEF1G	Elongation factor 1-gamma	23533000000	610
Q04828	AKR1C1	Aldo-keto reductase family 1 member C1	23501000000	403
P61916	NPC2	Epididymal secretory protein E1	23475000000	279
P39023	RPL3	60S ribosomal protein L3	23017000000	524
P40926	MDH2	Malate dehydrogenase, mitochondrial	22994000000	526
P17066;P48741	HSPA6;HSPA7	Heat shock 70 kDa protein 6;Putative heat shock 70 kDa protein 7	22840000000	68
P14314	PRKCSH	Glucosidase 2 subunit beta	22674000000	593
P15559	NQO1	NAD(P)H dehydrogenase [quinone] 1	22591000000	553
O43175	PHGDH	D-3-phosphoglycerate dehydrogenase	22443000000	631
P49327	FASN	Fatty acid synthase;[Acyl-carrier-protein] S-acetyltransferase;[Acyl-carrier-protein] S-malonyltransferase;3-oxoacyl-[acyl-carrier-protein] synthase;3-oxoacyl-[acyl-carrier-protein] reductase;3-hydroxyacyl-[acyl-carrier-protein] dehydratase;Enoyl-[acyl-carrier-protein] reductase;Oleoyl-[acyl-carrier-protein] hydrolase	22412000000	1858
P50395	GDI2	Rab GDP dissociation inhibitor beta	22356000000	903
Q13642	FHL1	Four and a half LIM domains protein 1	22211000000	524
P04843	RPN1	Dolichyl-diphosphooligosaccharide--protein glycosyltransferase subunit 1	22181000000	826
Q15942	ZYX	Zyxin	22070000000	586
P12109	COL6A1	Collagen alpha-1(VI) chain	22018000000	808
Q04446	GBE1	1,4-alpha-glucan-branching enzyme	21939000000	731
Q13162	PRDX4	Peroxiredoxin-4	21860000000	501
P30086	PEBP1	Phosphatidylethanolamine-binding protein 1;Hippocampal cholinergic neurostimulating peptide	21612000000	465
O75874	IDH1	Isocitrate dehydrogenase [NADP] cytoplasmic	21519000000	529
P17931	LGALS3	Galectin-3	21398000000	517
Q15019	2002-09-01	Septin-2	21169000000	637
P07814	EPRS	Bifunctional glutamate/proline--tRNA ligase;Glutamate--tRNA ligase;Proline--tRNA ligase	20949000000	1383
P27635	RPL10	60S ribosomal protein L10	20842000000	365
P18124	RPL7	60S ribosomal protein L7	20801000000	625
P26373	RPL13	60S ribosomal protein L13	20769000000	304
P36578	RPL4	60S ribosomal protein L4	20498000000	713
P63000;P60763	RAC1;RAC3	Ras-related C3 botulinum toxin substrate 1;Ras-related C3 botulinum toxin substrate 3	20470000000	364
P62826	RAN	GTP-binding nuclear protein Ran	20197000000	360
Q15365	PCBP1	Poly(rC)-binding protein 1	20098000000	340
Q8WWI1	LMO7	LIM domain only protein 7	19723000000	1502
P37837	TALDO1	Transaldolase	19711000000	541
P21796	VDAC1	Voltage-dependent anion-selective channel protein 1	19646000000	548
P10412	HIST1H1E	Histone H1.4	19567000000	329
O60664	PLIN3	Perilipin-3	19481000000	495
P52209	PGD	6-phosphogluconate dehydrogenase, decarboxylating	19449000000	619
P0DMV9;P0DMV8	HSPA1B;HSPA1A	Heat shock 70 kDa protein 1B;Heat shock 70 kDa protein 1A	19422000000	769
Q86UP2	KTN1	Kinectin	19361000000	1373
Q96HC4	PDLIM5	PDZ and LIM domain protein 5	19351000000	814
Q99613;B5ME19	EIF3C;EIF3CL	Eukaryotic translation initiation factor 3 subunit C;Eukaryotic translation initiation factor 3 subunit C-like protein	19322000000	674
Q16658	FSCN1	Fascin	19315000000	610
P62873	GNB1	Guanine nucleotide-binding protein G(I)/G(S)/G(T) subunit beta-1	19057000000	331
P34932	HSPA4	Heat shock 70 kDa protein 4	19026000000	937
Q15084	PDIA6	Protein disulfide-isomerase A6	18947000000	626
P05023	ATP1A1	Sodium/potassium-transporting ATPase subunit alpha-1	18736000000	832
Q15293	RCN1	Reticulocalbin-1	18725000000	457
P41250	GARS	Glycine--tRNA ligase	18672000000	678
P61981	YWHAG	14-3-3 protein gamma;14-3-3 protein gamma, N-terminally processed	18620000000	199
P14174	MIF	Macrophage migration inhibitory factor	18593000000	160
P52565	ARHGDIA	Rho GDP-dissociation inhibitor 1	18561000000	491
P04080	CSTB	Cystatin-B	18318000000	326
P62753	RPS6	40S ribosomal protein S6	18155000000	293
Q16181	2007-09-01	Septin-7	18131000000	575
Q12906	ILF3	Interleukin enhancer-binding factor 3	18046000000	1103
Q14847	LASP1	LIM and SH3 domain protein 1	18017000000	456
P12236	SLC25A6	ADP/ATP translocase 3;ADP/ATP translocase 3, N-terminally processed	17932000000	417
P08865	RPSA	40S ribosomal protein SA	17792000000	315
P35580	MYH10	Myosin-10	17721000000	1502
P62750	RPL23A	60S ribosomal protein L23a	17626000000	336
Q14195	DPYSL3	Dihydropyrimidinase-related protein 3	17605000000	647
P46821	MAP1B	Microtubule-associated protein 1B;MAP1B heavy chain;MAP1 light chain LC1	17485000000	1459
P19338	NCL	Nucleolin	17483000000	599
P11766	ADH5	Alcohol dehydrogenase class-3	17393000000	528
Q8WUM4	PDCD6IP	Programmed cell death 6-interacting protein	17336000000	1157
P52272	HNRNPM	Heterogeneous nuclear ribonucleoprotein M	17301000000	692
P09211	GSTP1	Glutathione S-transferase P	17237000000	245
P02751	FN1	Fibronectin;Anastellin;Ugl-Y1;Ugl-Y2;Ugl-Y3	17108000000	1106
P40925	MDH1	Malate dehydrogenase, cytoplasmic	17089000000	350
P46777	RPL5	60S ribosomal protein L5	16941000000	686
Q00341	HDLBP	Vigilin	16897000000	926
P17655	CAPN2	Calpain-2 catalytic subunit	16885000000	744
P52907	CAPZA1	F-actin-capping protein subunit alpha-1	16839000000	354
P48643	CCT5	T-complex protein 1 subunit epsilon	16659000000	905
P49755	TMED10	Transmembrane emp24 domain-containing protein 10	16623000000	311
P62701;Q8TD47	RPS4X;RPS4Y2	40S ribosomal protein S4, X isoform;40S ribosomal protein S4, Y isoform 2	16590000000	554
P30041	PRDX6	Peroxiredoxin-6	16493000000	375
P62910	RPL32	60S ribosomal protein L32	16422000000	351
P67809	YBX1	Nuclease-sensitive element-binding protein 1	16311000000	557
P62280	RPS11	40S ribosomal protein S11	16094000000	485
Q9UHD8	2009-09-01	Septin-9	16081000000	766
Q32P28	LEPRE1	Prolyl 3-hydroxylase 1	15881000000	687
Q14974	KPNB1	Importin subunit beta-1	15634000000	623
P47756	CAPZB	F-actin-capping protein subunit beta	15598000000	651
P10619	CTSA	Lysosomal protective protein;Lysosomal protective protein 32 kDa chain;Lysosomal protective protein 20 kDa chain	15579000000	299
P07686	HEXB	Beta-hexosaminidase subunit beta;Beta-hexosaminidase subunit beta chain B;Beta-hexosaminidase subunit beta chain A	15500000000	759
P78527	PRKDC	DNA-dependent protein kinase catalytic subunit	15455000000	1419
P09525	ANXA4	Annexin A4	15406000000	439
Q03252	LMNB2	Lamin-B2	15336000000	1000
Q04917	YWHAH	14-3-3 protein eta	15174000000	505
P48444	ARCN1	Coatomer subunit delta	15160000000	798
P19367	HK1	Hexokinase-1	15151000000	847
Q99439	CNN2	Calponin-2	14846000000	386
P63010	AP2B1	AP-2 complex subunit beta	14842000000	752
P62917	RPL8	60S ribosomal protein L8	14705000000	247
P53621	COPA	Coatomer subunit alpha;Xenin;Proxenin	14699000000	1043
P11940;Q9H361	PABPC1;PABPC3	Polyadenylate-binding protein 1;Polyadenylate-binding protein 3	14666000000	897
P61158	ACTR3	Actin-related protein 3	14615000000	714
P31948	STIP1	Stress-induced-phosphoprotein 1	14568000000	840
P23396	RPS3	40S ribosomal protein S3	14493000000	559
P45880	VDAC2	Voltage-dependent anion-selective channel protein 2	14430000000	497
O94979	SEC31A	Protein transport protein Sec31A	14426000000	793
P00367;P49448	GLUD1;GLUD2	Glutamate dehydrogenase 1, mitochondrial;Glutamate dehydrogenase 2, mitochondrial	14358000000	636
Q9UNX3;P61254	RPL26L1;RPL26	60S ribosomal protein L26-like 1;60S ribosomal protein L26	14344000000	316
P07108	DBI	Acyl-CoA-binding protein	14324000000	395
P61604	HSPE1	10 kDa heat shock protein, mitochondrial	14312000000	315
P61769	B2M	Beta-2-microglobulin;Beta-2-microglobulin form pI 5.3	14211000000	176
P78371	CCT2	T-complex protein 1 subunit beta	13960000000	614
P62269	RPS18	40S ribosomal protein S18	13902000000	365
P08123	COL1A2	Collagen alpha-2(I) chain	13878000000	814
O00159	MYO1C	Unconventional myosin-Ic	13843000000	955
Q15233	NONO	Non-POU domain-containing octamer-binding protein	13839000000	522
P22307	SCP2	Non-specific lipid-transfer protein	13807000000	440
P31943	HNRNPH1	Heterogeneous nuclear ribonucleoprotein H;Heterogeneous nuclear ribonucleoprotein H, N-terminally processed	13806000000	500
Q8WX93	PALLD	Palladin	13756000000	603
P09651;Q32P51	HNRNPA1;HNRNPA1L2	Heterogeneous nuclear ribonucleoprotein A1;Heterogeneous nuclear ribonucleoprotein A1, N-terminally processed;Heterogeneous nuclear ribonucleoprotein A1-like 2	13745000000	466
P12956	XRCC6	X-ray repair cross-complementing protein 6	13705000000	760
Q9Y4L1	HYOU1	Hypoxia up-regulated protein 1	13701000000	903
P04632	CAPNS1	Calpain small subunit 1	13611000000	337
Q7KZF4	SND1	Staphylococcal nuclease domain-containing protein 1	13557000000	880
Q12884	FAP	Prolyl endopeptidase FAP;Antiplasmin-cleaving enzyme FAP, soluble form	13547000000	872
P33176	KIF5B	Kinesin-1 heavy chain	13531000000	1199
Q9Y678	COPG1	Coatomer subunit gamma-1	13479000000	842
P23526	AHCY	Adenosylhomocysteinase	13476000000	576
Q9BUF5	TUBB6	Tubulin beta-6 chain	13475000000	469
P17987	TCP1	T-complex protein 1 subunit alpha	13418000000	725
Q02818	NUCB1	Nucleobindin-1	13387000000	480
P51572	BCAP31	B-cell receptor-associated protein 31	13355000000	491
O15143	ARPC1B	Actin-related protein 2/3 complex subunit 1B	13325000000	652
P05387	RPLP2	60S acidic ribosomal protein P2	13128000000	313
P13674	P4HA1	Prolyl 4-hydroxylase subunit alpha-1	13091000000	753
P62899	RPL31	60S ribosomal protein L31	12941000000	172
P61313	RPL15	60S ribosomal protein L15	12910000000	207
P02794	FTH1	Ferritin heavy chain;Ferritin heavy chain, N-terminally processed	12844000000	311
P31949	S100A11	Protein S100-A11;Protein S100-A11, N-terminally processed	12826000000	123
P60981	DSTN	Destrin	12820000000	353
P50990	CCT8	T-complex protein 1 subunit theta	12749000000	722
P04439	HLA-A	HLA class I histocompatibility antigen, A-3 alpha chain	12678000000	488
P78417	GSTO1	Glutathione S-transferase omega-1	12669000000	590
P49189	ALDH9A1	4-trimethylaminobutyraldehyde dehydrogenase	12660000000	636
P62906	RPL10A	60S ribosomal protein L10a	12605000000	394
P40939	HADHA	Trifunctional enzyme subunit alpha, mitochondrial;Long-chain enoyl-CoA hydratase;Long chain 3-hydroxyacyl-CoA dehydrogenase	12572000000	664
P29966	MARCKS	Myristoylated alanine-rich C-kinase substrate	12543000000	339
P13473	LAMP2	Lysosome-associated membrane glycoprotein 2	12467000000	123
Q00325	SLC25A3	Phosphate carrier protein, mitochondrial	12457000000	276
P12111	COL6A3	Collagen alpha-3(VI) chain	12329000000	1099
O95782	AP2A1	AP-2 complex subunit alpha-1	12301000000	697
P18621	RPL17	60S ribosomal protein L17	12298000000	379
P62081	RPS7	40S ribosomal protein S7	12270000000	210
Q9H299	SH3BGRL3	SH3 domain-binding glutamic acid-rich-like protein 3	12250000000	153
P49411	TUFM	Elongation factor Tu, mitochondrial	12164000000	534
P30040	ERP29	Endoplasmic reticulum resident protein 29	12111000000	402
Q5JNZ5;P62854	RPS26P11;RPS26	Putative 40S ribosomal protein S26-like 1;40S ribosomal protein S26	12018000000	152
P62263	RPS14	40S ribosomal protein S14	11991000000	356
P40429	RPL13A	60S ribosomal protein L13a	11925000000	279
P15121	AKR1B1	Aldose reductase	11898000000	384
P09429	HMGB1	High mobility group protein B1	11682000000	414
Q15436	SEC23A	Protein transport protein Sec23A	11673000000	710
P35555	FBN1	Fibrillin-1	11668000000	1220
O60763	USO1	General vesicular transport factor p115	11601000000	595
P46776	RPL27A	60S ribosomal protein L27a	11556000000	218
O15145	ARPC3	Actin-related protein 2/3 complex subunit 3	11541000000	250
P42766	RPL35	60S ribosomal protein L35	11494000000	131
P20700	LMNB1	Lamin-B1	11440000000	831
P51149	RAB7A	Ras-related protein Rab-7a	11418000000	292
P39019	RPS19	40S ribosomal protein S19	11417000000	355
P23246	SFPQ	Splicing factor, proline- and glutamine-rich	11410000000	452
O43491	EPB41L2	Band 4.1-like protein 2	11387000000	671
P27824	CANX	Calnexin	11321000000	475
Q14152	EIF3A	Eukaryotic translation initiation factor 3 subunit A	11298000000	1019
P18085	ARF4	ADP-ribosylation factor 4	11271000000	210
Q86VP6	CAND1	Cullin-associated NEDD8-dissociated protein 1	11252000000	903
P49368	CCT3	T-complex protein 1 subunit gamma	11194000000	780
P04899	GNAI2	Guanine nucleotide-binding protein G(i) subunit alpha-2	11173000000	523
P84098	RPL19	60S ribosomal protein L19	11107000000	385
O15144	ARPC2	Actin-related protein 2/3 complex subunit 2	11094000000	668
Q14108	SCARB2	Lysosome membrane protein 2	11047000000	370
P60866	RPS20	40S ribosomal protein S20	11017000000	265
Q15907;P62491	RAB11B;RAB11A	Ras-related protein Rab-11B;Ras-related protein Rab-11A	10974000000	390
P15586	GNS	N-acetylglucosamine-6-sulfatase	10968000000	433
P51857	AKR1D1	3-oxo-5-beta-steroid 4-dehydrogenase	10955000000	88
P32119	PRDX2	Peroxiredoxin-2	10950000000	319
Q02952	AKAP12	A-kinase anchor protein 12	10934000000	801
P02461	COL3A1	Collagen alpha-1(III) chain	10869000000	575
Q13200	PSMD2	26S proteasome non-ATPase regulatory subunit 2	10832000000	752
P16615	ATP2A2	Sarcoplasmic/endoplasmic reticulum calcium ATPase 2	10784000000	703
Q07020	RPL18	60S ribosomal protein L18	10711000000	324
P51991	HNRNPA3	Heterogeneous nuclear ribonucleoprotein A3	10672000000	301
Q969H8	MYDGF	Myeloid-derived growth factor	10632000000	227
O95340	PAPSS2	Bifunctional 3-phosphoadenosine 5-phosphosulfate synthase 2;Sulfate adenylyltransferase;Adenylyl-sulfate kinase	10532000000	674
Q92841	DDX17	Probable ATP-dependent RNA helicase DDX17	10464000000	719
Q14103	HNRNPD	Heterogeneous nuclear ribonucleoprotein D0	10447000000	502
P62888	RPL30	60S ribosomal protein L30	10363000000	343
P30044	PRDX5	Peroxiredoxin-5, mitochondrial	10333000000	388
P50502;Q8NFI4;Q8IZP2	ST13;ST13P5;ST13P4	Hsc70-interacting protein;Putative protein FAM10A5;Putative protein FAM10A4	10325000000	434
O94886	TMEM63A	CSC1-like protein 1	10324000000	27
P42224	STAT1	Signal transducer and activator of transcription 1-alpha/beta	10322000000	788
Q15417	CNN3	Calponin-3	10182000000	374
P62820	RAB1A	Ras-related protein Rab-1A	10170000000	347
Q92945	KHSRP	Far upstream element-binding protein 2	10167000000	648
P60900	PSMA6	Proteasome subunit alpha type-6	10146000000	475
P35611	ADD1	Alpha-adducin	10103000000	542
P08134	RHOC	Rho-related GTP-binding protein RhoC	10075000000	280
P38606	ATP6V1A	V-type proton ATPase catalytic subunit A	10022000000	603
P19105;O14950	MYL12A;MYL12B	Myosin regulatory light chain 12A;Myosin regulatory light chain 12B	10015000000	262
Q96AC1	FERMT2	Fermitin family homolog 2	9986500000	443
O00264	PGRMC1	Membrane-associated progesterone receptor component 1	9962800000	243
Q96AG4	LRRC59	Leucine-rich repeat-containing protein 59	9923000000	229
Q9NQC3	RTN4	Reticulon-4	9883500000	346
P28799	GRN	Granulins;Acrogranin;Paragranulin;Granulin-1;Granulin-2;Granulin-3;Granulin-4;Granulin-5;Granulin-6;Granulin-7	9877300000	449
Q9UHG3	PCYOX1	Prenylcysteine oxidase 1	9872400000	483
P09496	CLTA	Clathrin light chain A	9855000000	189
Q71UM5	RPS27L	40S ribosomal protein S27-like	9850900000	334
P54727	RAD23B	UV excision repair protein RAD23 homolog B	9846300000	456
P38159	RBMX	RNA-binding motif protein, X chromosome;RNA-binding motif protein, X chromosome, N-terminally processed	9801000000	528
Q08211	DHX9	ATP-dependent RNA helicase A	9783200000	752
Q96TA1	FAM129B	Niban-like protein 1	9778700000	466
P63220	RPS21	40S ribosomal protein S21	9630900000	268
P62851	RPS25	40S ribosomal protein S25	9615000000	184
P00441	SOD1	Superoxide dismutase [Cu-Zn]	9612800000	320
P15880	RPS2	40S ribosomal protein S2	9611300000	249
P16070	CD44	CD44 antigen	9574600000	320
P41252	IARS	Isoleucine--tRNA ligase, cytoplasmic	9544500000	685
P13693;Q56UQ5	TPT1	Translationally-controlled tumor protein;TPT1-like protein	9533100000	202
P60953	CDC42	Cell division control protein 42 homolog	9507300000	158
O43390	HNRNPR	Heterogeneous nuclear ribonucleoprotein R	9447200000	561
Q16891	IMMT	MICOS complex subunit MIC60	9395400000	696
P17301	ITGA2	Integrin alpha-2	9384000000	539
Q06323	PSME1	Proteasome activator complex subunit 1	9364900000	599
P20042	EIF2S2	Eukaryotic translation initiation factor 2 subunit 2	9328100000	201
O14974	PPP1R12A	Protein phosphatase 1 regulatory subunit 12A	9321300000	827
P05388;Q8NHW5	RPLP0;RPLP0P6	60S acidic ribosomal protein P0;60S acidic ribosomal protein P0-like	9246600000	275
P29590	PML	Protein PML	9235600000	737
P55786	NPEPPS	Puromycin-sensitive aminopeptidase	9220000000	729
P61160	ACTR2	Actin-related protein 2	9207600000	485
Q99832	CCT7	T-complex protein 1 subunit eta	9204000000	494
P11216	PYGB	Glycogen phosphorylase, brain form	9032100000	755
P23381	WARS	Tryptophan--tRNA ligase, cytoplasmic;T1-TrpRS;T2-TrpRS	8984600000	505
Q96QK1	VPS35	Vacuolar protein sorting-associated protein 35	8907800000	615
P15311	EZR	Ezrin	8881600000	501
P49588	AARS	Alanine--tRNA ligase, cytoplasmic	8782300000	682
P53634	CTSC	Dipeptidyl peptidase 1;Dipeptidyl peptidase 1 exclusion domain chain;Dipeptidyl peptidase 1 heavy chain;Dipeptidyl peptidase 1 light chain	8741800000	266
Q99584	S100A13	Protein S100-A13	8720000000	194
P84077;P61204	ARF1;ARF3	ADP-ribosylation factor 1;ADP-ribosylation factor 3	8687400000	146
P51659	HSD17B4	Peroxisomal multifunctional enzyme type 2;(3R)-hydroxyacyl-CoA dehydrogenase;Enoyl-CoA hydratase 2	8685000000	495
P47914	RPL29	60S ribosomal protein L29	8673000000	89
P60903	S100A10	Protein S100-A10	8645700000	404
P40227	CCT6A	T-complex protein 1 subunit zeta	8644600000	448
P25788	PSMA3	Proteasome subunit alpha type-3	8643700000	375
P50991	CCT4	T-complex protein 1 subunit delta	8621200000	477
O95302	FKBP9	Peptidyl-prolyl cis-trans isomerase FKBP9	8510800000	354
P46778	RPL21	60S ribosomal protein L21	8427800000	267
P35606	COPB2	Coatomer subunit beta	8416400000	672
Q16531	DDB1	DNA damage-binding protein 1	8409800000	694
Q01813	PFKP	ATP-dependent 6-phosphofructokinase, platelet type	8337700000	592
Q9UQ80	PA2G4	Proliferation-associated protein 2G4	8329100000	539
P61513	RPL37A	60S ribosomal protein L37a	8328500000	107
P62942	FKBP1A	Peptidyl-prolyl cis-trans isomerase FKBP1A	8297100000	263
Q16270	IGFBP7	Insulin-like growth factor-binding protein 7	8280400000	378
Q9Y2D5	AKAP2	A-kinase anchor protein 2	8241200000	558
P41091;Q2VIR3	EIF2S3;EIF2S3L	Eukaryotic translation initiation factor 2 subunit 3;Putative eukaryotic translation initiation factor 2 subunit 3-like protein	8239700000	572
Q9Y617	PSAT1	Phosphoserine aminotransferase	8228400000	444
Q9NYU2	UGGT1	UDP-glucose:glycoprotein glucosyltransferase 1	8225900000	716
Q04637	EIF4G1	Eukaryotic translation initiation factor 4 gamma 1	8225000000	539
P35232	PHB	Prohibitin	8129200000	316
P30533	LRPAP1	Alpha-2-macroglobulin receptor-associated protein	8120000000	434
P46459	NSF	Vesicle-fusing ATPase	8056000000	729
O75347	TBCA	Tubulin-specific chaperone A	8051600000	500
Q06210	GFPT1	Glutamine--fructose-6-phosphate aminotransferase [isomerizing] 1	8045500000	780
P30153	PPP2R1A	Serine/threonine-protein phosphatase 2A 65 kDa regulatory subunit A alpha isoform	8020100000	384
P35268	RPL22	60S ribosomal protein L22	8018900000	273
P14868	DARS	Aspartate--tRNA ligase, cytoplasmic	8000100000	739
P46782	RPS5	40S ribosomal protein S5;40S ribosomal protein S5, N-terminally processed	7946800000	346
Q9NZN4	EHD2	EH domain-containing protein 2	7945700000	462
P22392;O60361	NME2;NME2P1	Nucleoside diphosphate kinase B;Putative nucleoside diphosphate kinase	7936400000	84
P46781	RPS9	40S ribosomal protein S9	7934500000	343
Q13557	CAMK2D	Calcium/calmodulin-dependent protein kinase type II subunit delta	7922300000	347
P61353	RPL27	60S ribosomal protein L27	7824200000	295
P62136	PPP1CA	Serine/threonine-protein phosphatase PP1-alpha catalytic subunit	7823500000	473
P28074	PSMB5	Proteasome subunit beta type-5	7808400000	459
Q01105;P0DME0	SET;SETSIP	Protein SET;Protein SETSIP	7801500000	119
P35998	PSMC2	26S protease regulatory subunit 7	7740300000	396
P25789	PSMA4	Proteasome subunit alpha type-4	7671100000	384
O15460	P4HA2	Prolyl 4-hydroxylase subunit alpha-2	7660900000	491
Q9Y3I0	RTCB	tRNA-splicing ligase RtcB homolog	7649000000	613
Q9UHB6	LIMA1	LIM domain and actin-binding protein 1	7612700000	448
O60749	SNX2	Sorting nexin-2	7610200000	647
P21589	NT5E	5-nucleotidase	7572900000	598
Q04760	GLO1	Lactoylglutathione lyase	7568700000	224
P80303	NUCB2	Nucleobindin-2;Nesfatin-1	7527700000	254
P62249	RPS16	40S ribosomal protein S16	7505300000	397
Q02543	RPL18A	60S ribosomal protein L18a	7503900000	287
P55060	CSE1L	Exportin-2	7500800000	271
Q14203	DCTN1	Dynactin subunit 1	7406100000	758
Q9H4M9	EHD1	EH domain-containing protein 1	7393100000	533
Q07960	ARHGAP1	Rho GTPase-activating protein 1	7392200000	431
P25786	PSMA1	Proteasome subunit alpha type-1	7388800000	353
Q13838	DDX39B	Spliceosome RNA helicase DDX39B	7362600000	529
P49591	SARS	Serine--tRNA ligase, cytoplasmic	7361600000	500
Q99623	PHB2	Prohibitin-2	7347900000	345
Q02809	PLOD1	Procollagen-lysine,2-oxoglutarate 5-dioxygenase 1	7341300000	520
P63241;Q9GZV4;Q6IS14	EIF5A;EIF5A2;EIF5AL1	Eukaryotic translation initiation factor 5A-1;Eukaryotic translation initiation factor 5A-2;Eukaryotic translation initiation factor 5A-1-like	7272700000	223
P42704	LRPPRC	Leucine-rich PPR motif-containing protein, mitochondrial	7262400000	720
P06756	ITGAV	Integrin alpha-V;Integrin alpha-V heavy chain;Integrin alpha-V light chain	7217400000	559
P61956;Q6EEV6	SUMO2;SUMO4	Small ubiquitin-related modifier 2;Small ubiquitin-related modifier 4	7181200000	115
P49207	RPL34	60S ribosomal protein L34	7181000000	100
P16401	HIST1H1B	Histone H1.5	7174200000	261
P83731	RPL24	60S ribosomal protein L24	7173900000	192
P07099	EPHX1	Epoxide hydrolase 1	7144000000	379
O60493	SNX3	Sorting nexin-3	7129100000	244
P00568	AK1	Adenylate kinase isoenzyme 1	7122200000	395
P14209	CD99	CD99 antigen	7102100000	115
P46779	RPL28	60S ribosomal protein L28	7059400000	97
Q14956	GPNMB	Transmembrane glycoprotein NMB	7046900000	81
P62913	RPL11	60S ribosomal protein L11	7033300000	202
Q9P0K7	RAI14	Ankycorbin	7027100000	778
O75396	SEC22B	Vesicle-trafficking protein SEC22b	6956500000	261
O75828	CBR3	Carbonyl reductase [NADPH] 3	6950800000	356
P14550	AKR1A1	Alcohol dehydrogenase [NADP(+)]	6938900000	444
O43399	TPD52L2	Tumor protein D54	6919800000	336
O14818	PSMA7	Proteasome subunit alpha type-7	6909900000	388
P26599	PTBP1	Polypyrimidine tract-binding protein 1	6906200000	233
Q8NHP8	PLBD2	Putative phospholipase B-like 2;Putative phospholipase B-like 2 32 kDa form;Putative phospholipase B-like 2 45 kDa form	6810100000	283
P54920	NAPA	Alpha-soluble NSF attachment protein	6799800000	388
Q16678	CYP1B1	Cytochrome P450 1B1	6799100000	589
O00410	IPO5	Importin-5	6760400000	565
P30050	RPL12	60S ribosomal protein L12	6757300000	260
P40261	NNMT	Nicotinamide N-methyltransferase	6748300000	215
P30084	ECHS1	Enoyl-CoA hydratase, mitochondrial	6744200000	319
O94905	ERLIN2	Erlin-2	6715500000	378
Q14019	COTL1	Coactosin-like protein	6714300000	159
P30048	PRDX3	Thioredoxin-dependent peroxide reductase, mitochondrial	6713300000	321
P31939	ATIC	Bifunctional purine biosynthesis protein PURH;Phosphoribosylaminoimidazolecarboxamide formyltransferase;IMP cyclohydrolase	6704500000	545
P13010	XRCC5	X-ray repair cross-complementing protein 5	6701100000	554
Q9Y3Z3	SAMHD1	Deoxynucleoside triphosphate triphosphohydrolase SAMHD1	6697500000	415
P52895	AKR1C2	Aldo-keto reductase family 1 member C2	6659000000	165
P54577	YARS	Tyrosine--tRNA ligase, cytoplasmic;Tyrosine--tRNA ligase, cytoplasmic, N-terminally processed	6641900000	650
P04062	GBA	Glucosylceramidase	6641400000	339
Q99460	PSMD1	26S proteasome non-ATPase regulatory subunit 1	6625500000	571
Q15056	EIF4H	Eukaryotic translation initiation factor 4H	6618800000	219
P43686	PSMC4	26S protease regulatory subunit 6B	6577300000	227
P20073	ANXA7	Annexin A7	6571200000	447
P36542	ATP5C1	ATP synthase subunit gamma, mitochondrial	6569100000	327
P30043	BLVRB	Flavin reductase (NADPH)	6558900000	195
P14866	HNRNPL	Heterogeneous nuclear ribonucleoprotein L	6553900000	427
P61088;Q5JXB2	UBE2N;UBE2NL	Ubiquitin-conjugating enzyme E2 N;Putative ubiquitin-conjugating enzyme E2 N-like	6514000000	244
O75390	CS	Citrate synthase, mitochondrial	6500000000	307
P20340	RAB6A	Ras-related protein Rab-6A	6490000000	262
O00231	PSMD11	26S proteasome non-ATPase regulatory subunit 11	6451300000	407
P28072	PSMB6	Proteasome subunit beta type-6	6442800000	166
P62195	PSMC5	26S protease regulatory subunit 8	6421000000	446
Q96FQ6	S100A16	Protein S100-A16	6396900000	277
Q15185	PTGES3	Prostaglandin E synthase 3	6389600000	276
Q99733	NAP1L4	Nucleosome assembly protein 1-like 4	6380000000	329
P10644	PRKAR1A	cAMP-dependent protein kinase type I-alpha regulatory subunit;cAMP-dependent protein kinase type I-alpha regulatory subunit, N-terminally processed	6352000000	419
P61026	RAB10	Ras-related protein Rab-10	6336700000	254
Q9UL46	PSME2	Proteasome activator complex subunit 2	6322000000	237
Q9Y2B0	CNPY2	Protein canopy homolog 2	6285000000	275
Q9C0C2	TNKS1BP1	182 kDa tankyrase-1-binding protein	6271000000	790
P28066	PSMA5	Proteasome subunit alpha type-5	6255400000	259
P49721	PSMB2	Proteasome subunit beta type-2	6229800000	248
P24752	ACAT1	Acetyl-CoA acetyltransferase, mitochondrial	6229100000	366
P26640	VARS	Valine--tRNA ligase	6228800000	597
P04179	SOD2	Superoxide dismutase [Mn], mitochondrial	6216800000	188
O75718	CRTAP	Cartilage-associated protein	6209900000	406
Q96D15	RCN3	Reticulocalbin-3	6198600000	228
Q96CX2	KCTD12	BTB/POZ domain-containing protein KCTD12	6196700000	383
P55884	EIF3B	Eukaryotic translation initiation factor 3 subunit B	6183800000	527
Q9Y3U8	RPL36	60S ribosomal protein L36	6135700000	282
Q16851	UGP2	UTP--glucose-1-phosphate uridylyltransferase	6113600000	374
P10768	ESD	S-formylglutathione hydrolase	6097700000	304
P11586	MTHFD1	C-1-tetrahydrofolate synthase, cytoplasmic;Methylenetetrahydrofolate dehydrogenase;Methenyltetrahydrofolate cyclohydrolase;Formyltetrahydrofolate synthetase;C-1-tetrahydrofolate synthase, cytoplasmic, N-terminally processed	6089000000	559
Q99798	ACO2	Aconitate hydratase, mitochondrial	6064200000	440
Q96CW1	AP2M1	AP-2 complex subunit mu	6031500000	279
P62277	RPS13	40S ribosomal protein S13	6029400000	193
P35221	CTNNA1	Catenin alpha-1	6006000000	640
Q15121	PEA15	Astrocytic phosphoprotein PEA-15	5988700000	106
Q9NR12	PDLIM7	PDZ and LIM domain protein 7	5968900000	461
O43242	PSMD3	26S proteasome non-ATPase regulatory subunit 3	5959700000	591
Q12907	LMAN2	Vesicular integral-membrane protein VIP36	5950200000	366
P50995	ANXA11	Annexin A11	5944300000	384
P23634	ATP2B4	Plasma membrane calcium-transporting ATPase 4	5917000000	382
P49748	ACADVL	Very long-chain specific acyl-CoA dehydrogenase, mitochondrial	5898000000	531
P47895	ALDH1A3	Aldehyde dehydrogenase family 1 member A3	5894800000	429
Q0ZGT2	NEXN	Nexilin	5891900000	393
Q15027	ACAP1	Arf-GAP with coiled-coil, ANK repeat and PH domain-containing protein 1	5883000000	91
P31040	SDHA	Succinate dehydrogenase [ubiquinone] flavoprotein subunit, mitochondrial	5875100000	362
Q14258	TRIM25	E3 ubiquitin/ISG15 ligase TRIM25	5853000000	402
P09486	SPARC	SPARC	5831200000	310
P62244	RPS15A	40S ribosomal protein S15a	5743700000	182
P02786	TFRC	Transferrin receptor protein 1;Transferrin receptor protein 1, serum form	5724700000	459
P62316	SNRPD2	Small nuclear ribonucleoprotein Sm D2	5705700000	246
O95394	PGM3	Phosphoacetylglucosamine mutase	5696000000	342
P63167;Q96FJ2	DYNLL1;DYNLL2	Dynein light chain 1, cytoplasmic;Dynein light chain 2, cytoplasmic	5683500000	245
P17813	ENG	Endoglin	5670300000	310
P35241	RDX	Radixin	5650700000	350
Q9Y277	VDAC3	Voltage-dependent anion-selective channel protein 3	5644900000	313
Q16643	DBN1	Drebrin	5633900000	339
P27105	STOM	Erythrocyte band 7 integral membrane protein	5632500000	252
Q16647	PTGIS	Prostacyclin synthase	5631200000	345
P05455	SSB	Lupus La protein	5627800000	375
P24534	EEF1B2	Elongation factor 1-beta	5602200000	155
P11047	LAMC1	Laminin subunit gamma-1	5600500000	687
Q15691	MAPRE1	Microtubule-associated protein RP/EB family member 1	5590600000	317
Q969Q0;P83881	RPL36AL;RPL36A	60S ribosomal protein L36a-like;60S ribosomal protein L36a	5583000000	140
P61224;A6NIZ1	RAP1B	Ras-related protein Rap-1b;Ras-related protein Rap-1b-like protein	5580600000	232
P06865	HEXA	Beta-hexosaminidase subunit alpha	5573300000	240
Q13418	ILK	Integrin-linked protein kinase	5550000000	374
P05120	SERPINB2	Plasminogen activator inhibitor 2	5544800000	198
Q13561	DCTN2	Dynactin subunit 2	5538800000	329
Q9UH65	SWAP70	Switch-associated protein 70	5505000000	513
P54136	RARS	Arginine--tRNA ligase, cytoplasmic	5487600000	620
Q9HDC9	APMAP	Adipocyte plasma membrane-associated protein	5482100000	426
O95292	VAPB	Vesicle-associated membrane protein-associated protein B/C	5473800000	270
Q15008	PSMD6	26S proteasome non-ATPase regulatory subunit 6	5469100000	540
Q9UKY7	CDV3	Protein CDV3 homolog	5443300000	385
Q3SY69	ALDH1L2	Mitochondrial 10-formyltetrahydrofolate dehydrogenase	5439900000	507
Q96KP4	CNDP2	Cytosolic non-specific dipeptidase	5436000000	402
P78559	MAP1A	Microtubule-associated protein 1A;MAP1A heavy chain;MAP1 light chain LC2	5400600000	489
Q92499	DDX1	ATP-dependent RNA helicase DDX1	5371800000	378
O43396	TXNL1	Thioredoxin-like protein 1	5345800000	355
P31930	UQCRC1	Cytochrome b-c1 complex subunit 1, mitochondrial	5336500000	257
P59998	ARPC4	Actin-related protein 2/3 complex subunit 4	5332600000	191
P84090	ERH	Enhancer of rudimentary homolog	5324000000	265
Q9BS26	ERP44	Endoplasmic reticulum resident protein 44	5315900000	469
Q16778;P33778;P23527;P06899;Q8N257;Q6DRA6;Q6DN03	HIST2H2BE;HIST1H2BB;HIST1H2BO;HIST1H2BJ;HIST3H2BB;HIST2H2BD;HIST2H2BC	Histone H2B type 2-E;Histone H2B type 1-B;Histone H2B type 1-O;Histone H2B type 1-J;Histone H2B type 3-B;Putative histone H2B type 2-D;Putative histone H2B type 2-C	5297400000	56
Q9BSJ8	ESYT1	Extended synaptotagmin-1	5294200000	434
P62333	PSMC6	26S protease regulatory subunit 10B	5286900000	343
P07585	DCN	Decorin	5280000000	208
Q92734	TFG	Protein TFG	5273300000	179
Q9HBL0	TNS1	Tensin-1	5271600000	594
P55084	HADHB	Trifunctional enzyme subunit beta, mitochondrial;3-ketoacyl-CoA thiolase	5256000000	357
O95816	BAG2	BAG family molecular chaperone regulator 2	5250800000	250
O75368	SH3BGRL	SH3 domain-binding glutamic acid-rich-like protein	5250100000	225
O14773	TPP1	Tripeptidyl-peptidase 1	5210500000	249
Q92616	GCN1L1	Translational activator GCN1	5184800000	534
Q13509	TUBB3	Tubulin beta-3 chain	5155900000	106
O94855	SEC24D	Protein transport protein Sec24D	5129000000	460
P40121	CAPG	Macrophage-capping protein	5116600000	203
Q9UNM6	PSMD13	26S proteasome non-ATPase regulatory subunit 13	5094300000	332
P34897	SHMT2	Serine hydroxymethyltransferase, mitochondrial	5089400000	341
Q8IWE2	FAM114A1	Protein NOXP20	5075500000	332
P54886	ALDH18A1	Delta-1-pyrroline-5-carboxylate synthase;Glutamate 5-kinase;Gamma-glutamyl phosphate reductase	5057600000	533
P35237	SERPINB6	Serpin B6	5049700000	350
P10606	COX5B	Cytochrome c oxidase subunit 5B, mitochondrial	5022800000	181
P00325;P07327;P00326	ADH1B;ADH1A;ADH1C	Alcohol dehydrogenase 1B;Alcohol dehydrogenase 1A;Alcohol dehydrogenase 1C	5022700000	286
P11233	RALA	Ras-related protein Ral-A	5013100000	280
Q1KMD3	HNRNPUL2	Heterogeneous nuclear ribonucleoprotein U-like protein 2	4992000000	483
P12955	PEPD	Xaa-Pro dipeptidase	4986400000	328
P58546	MTPN	Myotrophin	4986400000	221
O94760	DDAH1	N(G),N(G)-dimethylarginine dimethylaminohydrolase 1	4979200000	288
P80723	BASP1	Brain acid soluble protein 1	4963100000	263
P35637	FUS	RNA-binding protein FUS	4955000000	138
O43776	NARS	Asparagine--tRNA ligase, cytoplasmic	4946700000	394
Q9Y3F4	STRAP	Serine-threonine kinase receptor-associated protein	4945400000	358
P55735	SEC13	Protein SEC13 homolog	4938800000	174
P53618	COPB1	Coatomer subunit beta	4922300000	371
P21291	CSRP1	Cysteine and glycine-rich protein 1	4914900000	358
Q13347	EIF3I	Eukaryotic translation initiation factor 3 subunit I	4905100000	358
P46939	UTRN	Utrophin	4894100000	668
Q8N8S7	ENAH	Protein enabled homolog	4882100000	304
Q92896	GLG1	Golgi apparatus protein 1	4855500000	465
O00571	DDX3X	ATP-dependent RNA helicase DDX3X	4843700000	321
Q9BRK5	SDF4	45 kDa calcium-binding protein	4838000000	413
Q12797	ASPH	Aspartyl/asparaginyl beta-hydroxylase	4833700000	431
P02792	FTL	Ferritin light chain	4831700000	209
Q9P0L0	VAPA	Vesicle-associated membrane protein-associated protein A	4825700000	218
P39656	DDOST	Dolichyl-diphosphooligosaccharide--protein glycosyltransferase 48 kDa subunit	4811500000	187
Q92598	HSPH1	Heat shock protein 105 kDa	4805000000	330
P09622	DLD	Dihydrolipoyl dehydrogenase, mitochondrial	4804700000	293
P26639	TARS	Threonine--tRNA ligase, cytoplasmic	4801200000	296
Q9BR76	CORO1B	Coronin-1B	4800700000	358
P13804	ETFA	Electron transfer flavoprotein subunit alpha, mitochondrial	4795800000	323
P13073	COX4I1	Cytochrome c oxidase subunit 4 isoform 1, mitochondrial	4794600000	166
P28838	LAP3	Cytosol aminopeptidase	4789300000	412
Q12841	FSTL1	Follistatin-related protein 1	4786100000	333
Q9P2J5	LARS	Leucine--tRNA ligase, cytoplasmic	4778300000	552
P27361	MAPK3	Mitogen-activated protein kinase 3	4761000000	428
P62857	RPS28	40S ribosomal protein S28	4748000000	199
Q6DD88	ATL3	Atlastin-3	4738200000	312
P05198	EIF2S1	Eukaryotic translation initiation factor 2 subunit 1	4734100000	310
Q14554	PDIA5	Protein disulfide-isomerase A5	4729900000	306
P07954	FH	Fumarate hydratase, mitochondrial	4713200000	197
P28161	GSTM2	Glutathione S-transferase Mu 2	4678700000	228
P09972	ALDOC	Fructose-bisphosphate aldolase C	4644900000	286
P02795;P13640	MT2A;MT1G	Metallothionein-2;Metallothionein-1G	4638000000	122
Q07955	SRSF1	Serine/arginine-rich splicing factor 1	4637600000	373
Q9BVK6	TMED9	Transmembrane emp24 domain-containing protein 9	4633700000	204
Q9NZB2	FAM120A	Constitutive coactivator of PPAR-gamma-like protein 1	4627000000	471
Q13423	NNT	NAD(P) transhydrogenase, mitochondrial	4620500000	454
Q13596	SNX1	Sorting nexin-1	4619900000	490
P62266	RPS23	40S ribosomal protein S23	4583300000	152
Q16543	CDC37	Hsp90 co-chaperone Cdc37;Hsp90 co-chaperone Cdc37, N-terminally processed	4581300000	267
P61619;Q9H9S3	SEC61A1;SEC61A2	Protein transport protein Sec61 subunit alpha isoform 1;Protein transport protein Sec61 subunit alpha isoform 2	4578300000	210
P43243	MATR3	Matrin-3	4577300000	382
Q15046	KARS	Lysine--tRNA ligase	4569400000	543
Q9UNH7	SNX6	Sorting nexin-6;Sorting nexin-6, N-terminally processed	4542100000	366
P82979	SARNP	SAP domain-containing ribonucleoprotein	4536200000	340
P35754	GLRX	Glutaredoxin-1	4503300000	197
Q70UQ0	IKBIP	Inhibitor of nuclear factor kappa-B kinase-interacting protein	4497600000	318
P48047	ATP5O	ATP synthase subunit O, mitochondrial	4497200000	199
Q9UJU6	DBNL	Drebrin-like protein	4477700000	352
P08708	RPS17	40S ribosomal protein S17	4476000000	189
Q9NX63	CHCHD3	MICOS complex subunit MIC19	4474500000	285
O00203	AP3B1	AP-3 complex subunit beta-1	4469400000	455
P62841	RPS15	40S ribosomal protein S15	4448000000	81
O60271	SPAG9	C-Jun-amino-terminal kinase-interacting protein 4	4446700000	461
P47897	QARS	Glutamine--tRNA ligase	4430900000	447
P21281	ATP6V1B2	V-type proton ATPase subunit B, brain isoform	4422100000	314
P20810	CAST	Calpastatin	4420200000	304
P60468	SEC61B	Protein transport protein Sec61 subunit beta	4408000000	158
P00505	GOT2	Aspartate aminotransferase, mitochondrial	4406600000	312
P53597	SUCLG1	Succinyl-CoA ligase [ADP/GDP-forming] subunit alpha, mitochondrial	4389600000	304
P43034	PAFAH1B1	Platelet-activating factor acetylhydrolase IB subunit alpha	4388500000	322
P46977	STT3A	Dolichyl-diphosphooligosaccharide--protein glycosyltransferase subunit STT3A	4383100000	303
P50914	RPL14	60S ribosomal protein L14	4366300000	200
Q9BZF9	UACA	Uveal autoantigen with coiled-coil domains and ankyrin repeats	4361000000	520
Q9Y266	NUDC	Nuclear migration protein nudC	4351900000	191
Q8WUJ3	CEMIP	Cell migration-inducing and hyaluronan-binding protein	4341600000	317
P55145	MANF	Mesencephalic astrocyte-derived neurotrophic factor	4340800000	325
O60568	PLOD3	Procollagen-lysine,2-oxoglutarate 5-dioxygenase 3	4337400000	487
Q9Y5M8	SRPRB	Signal recognition particle receptor subunit beta	4334900000	265
Q9Y262	EIF3L	Eukaryotic translation initiation factor 3 subunit L	4309400000	415
Q969X5	ERGIC1	Endoplasmic reticulum-Golgi intermediate compartment protein 1	4294600000	282
Q9BUJ2	HNRNPUL1	Heterogeneous nuclear ribonucleoprotein U-like protein 1	4292500000	403
Q92597	NDRG1	Protein NDRG1	4258700000	243
Q9H0U4;Q92928	RAB1B;RAB1C	Ras-related protein Rab-1B;Putative Ras-related protein Rab-1C	4258200000	184
Q13283	G3BP1	Ras GTPase-activating protein-binding protein 1	4245100000	304
Q99714	HSD17B10	3-hydroxyacyl-CoA dehydrogenase type-2	4242300000	323
Q9NRV9	HEBP1	Heme-binding protein 1	4242000000	206
Q12792	TWF1	Twinfilin-1	4227900000	323
P16152	CBR1	Carbonyl reductase [NADPH] 1	4221200000	209
P49773	HINT1	Histidine triad nucleotide-binding protein 1	4209600000	69
P55036	PSMD4	26S proteasome non-ATPase regulatory subunit 4	4196400000	198
Q86UE4	MTDH	Protein LYRIC	4180100000	449
Q04837	SSBP1	Single-stranded DNA-binding protein, mitochondrial	4172800000	196
P52597	HNRNPF	Heterogeneous nuclear ribonucleoprotein F;Heterogeneous nuclear ribonucleoprotein F, N-terminally processed	4157800000	322
O60506	SYNCRIP	Heterogeneous nuclear ribonucleoprotein Q	4130900000	319
P12110	COL6A2	Collagen alpha-2(VI) chain	4119500000	326
P20618	PSMB1	Proteasome subunit beta type-1	4118500000	233
O94925	GLS	Glutaminase kidney isoform, mitochondrial	4112900000	384
Q5SSJ5	HP1BP3	Heterochromatin protein 1-binding protein 3	4109100000	330
Q8NBJ5	COLGALT1	Procollagen galactosyltransferase 1	4100600000	323
P68036;A0A1B0GUS4	UBE2L3	Ubiquitin-conjugating enzyme E2 L3	4092800000	109
P49257	LMAN1	Protein ERGIC-53	4088000000	330
P27695	APEX1	DNA-(apurinic or apyrimidinic site) lyase;DNA-(apurinic or apyrimidinic site) lyase, mitochondrial	4084700000	227
Q9Y3B8	REXO2	Oligoribonuclease, mitochondrial	4074900000	180
P12081	HARS	Histidine--tRNA ligase, cytoplasmic	4074500000	330
Q15366	PCBP2	Poly(rC)-binding protein 2	4074100000	101
Q9H2D6	TRIOBP	TRIO and F-actin-binding protein	4070600000	416
P21266	GSTM3	Glutathione S-transferase Mu 3	4052700000	262
Q13404	UBE2V1	Ubiquitin-conjugating enzyme E2 variant 1	4023200000	194
Q07666	KHDRBS1	KH domain-containing, RNA-binding, signal transduction-associated protein 1	4022100000	130
P15170	GSPT1	Eukaryotic peptide chain release factor GTP-binding subunit ERF3A	4021400000	429
Q9UPN3	MACF1	Microtubule-actin cross-linking factor 1, isoforms 1/2/3/5	4009300000	494
P38117	ETFB	Electron transfer flavoprotein subunit beta	4004800000	219
P09497	CLTB	Clathrin light chain B	3971100000	217
Q96HE7	ERO1L	ERO1-like protein alpha	3955500000	337
P05976;P08590	MYL1;MYL3	Myosin light chain 1/3, skeletal muscle isoform;Myosin light chain 3	3930200000	86
P11717	IGF2R	Cation-independent mannose-6-phosphate receptor	3929900000	460
Q9BY11	PACSIN1	Protein kinase C and casein kinase substrate in neurons protein 1	3891300000	39
P29144	TPP2	Tripeptidyl-peptidase 2	3886300000	417
P61163	ACTR1A	Alpha-centractin	3884500000	187
P19623	SRM	Spermidine synthase	3878000000	290
Q93052	LPP	Lipoma-preferred partner	3872900000	317
P51858	HDGF	Hepatoma-derived growth factor	3855800000	240
Q07866	KLC1	Kinesin light chain 1	3854400000	405
Q13451	FKBP5	Peptidyl-prolyl cis-trans isomerase FKBP5;Peptidyl-prolyl cis-trans isomerase FKBP5, N-terminally processed	3847300000	262
P05413	FABP3	Fatty acid-binding protein, heart	3839500000	182
P48637	GSS	Glutathione synthetase	3839200000	355
Q9BTV4	TMEM43	Transmembrane protein 43	3836300000	324
Q96AE4	FUBP1	Far upstream element-binding protein 1	3823100000	291
P48509	CD151	CD151 antigen	3821300000	43
P54578	USP14	Ubiquitin carboxyl-terminal hydrolase 14	3807500000	312
P20962	PTMS	Parathymosin	3802900000	43
P62191	PSMC1	26S protease regulatory subunit 4	3802100000	240
Q9UBQ0	VPS29	Vacuolar protein sorting-associated protein 29	3796900000	204
P62318	SNRPD3	Small nuclear ribonucleoprotein Sm D3	3790800000	165
Q13177	PAK2	Serine/threonine-protein kinase PAK 2;PAK-2p27;PAK-2p34	3786300000	371
O95336	PGLS	6-phosphogluconolactonase	3777400000	277
P48735	IDH2	Isocitrate dehydrogenase [NADP], mitochondrial	3776400000	437
Q9Y6C9	MTCH2	Mitochondrial carrier homolog 2	3763400000	271
O75955	FLOT1	Flotillin-1	3762300000	370
P22695	UQCRC2	Cytochrome b-c1 complex subunit 2, mitochondrial	3758300000	258
Q14444	CAPRIN1	Caprin-1	3753000000	272
P31150	GDI1	Rab GDP dissociation inhibitor alpha	3734800000	326
Q8NEU8	APPL2	DCC-interacting protein 13-beta	3729200000	312
P01889	HLA-B	HLA class I histocompatibility antigen, B-7 alpha chain	3728600000	225
P36776	LONP1	Lon protease homolog, mitochondrial	3726300000	339
P16278	GLB1	Beta-galactosidase	3719100000	309
P53999	SUB1	Activated RNA polymerase II transcriptional coactivator p15	3699500000	181
P17980	PSMC3	26S protease regulatory subunit 6A	3650700000	282
Q15746	MYLK	Myosin light chain kinase, smooth muscle;Myosin light chain kinase, smooth muscle, deglutamylated form	3647700000	372
Q99873	PRMT1	Protein arginine N-methyltransferase 1	3640000000	284
O14979	HNRNPDL	Heterogeneous nuclear ribonucleoprotein D-like	3636100000	272
P30085	CMPK1	UMP-CMP kinase	3632100000	294
Q15181	PPA1	Inorganic pyrophosphatase	3624500000	378
P84103	SRSF3	Serine/arginine-rich splicing factor 3	3618000000	99
P06730	EIF4E	Eukaryotic translation initiation factor 4E	3616000000	206
P07093	SERPINE2	Glia-derived nexin	3603600000	220
P11137	MAP2	Microtubule-associated protein 2	3601300000	194
P31942	HNRNPH3	Heterogeneous nuclear ribonucleoprotein H3	3579400000	130
Q9H4A4	RNPEP	Aminopeptidase B	3577400000	462
P11802	CDK4	Cyclin-dependent kinase 4	3577200000	98
P62140	PPP1CB	Serine/threonine-protein phosphatase PP1-beta catalytic subunit	3562100000	139
Q15847	ADIRF	Adipogenesis regulatory factor	3549400000	121
P49023	PXN	Paxillin	3542400000	272
P05091	ALDH2	Aldehyde dehydrogenase, mitochondrial	3514800000	242
P12268	IMPDH2	Inosine-5-monophosphate dehydrogenase 2	3500300000	330
Q00765	REEP5	Receptor expression-enhancing protein 5	3497400000	102
P28300	LOX	Protein-lysine 6-oxidase	3477400000	300
P04040	CAT	Catalase	3468600000	316
P61586	RHOA	Transforming protein RhoA	3465900000	113
P61106	RAB14	Ras-related protein Rab-14	3464000000	436
O00560	SDCBP	Syntenin-1	3461000000	197
P30626	SRI	Sorcin	3456600000	203
O15173	PGRMC2	Membrane-associated progesterone receptor component 2	3456200000	201
P38919	EIF4A3	Eukaryotic initiation factor 4A-III;Eukaryotic initiation factor 4A-III, N-terminally processed	3453400000	341
Q9H0E2	TOLLIP	Toll-interacting protein	3450600000	77
P04844	RPN2	Dolichyl-diphosphooligosaccharide--protein glycosyltransferase subunit 2	3449400000	287
Q15717	ELAVL1	ELAV-like protein 1	3429900000	300
Q06278	AOX1	Aldehyde oxidase	3417900000	345
P62273	RPS29	40S ribosomal protein S29	3406600000	154
Q9H444	CHMP4B	Charged multivesicular body protein 4b	3406000000	232
P09960	LTA4H	Leukotriene A-4 hydrolase	3402500000	338
P43490	NAMPT	Nicotinamide phosphoribosyltransferase	3396200000	286
O15511	ARPC5	Actin-related protein 2/3 complex subunit 5	3389800000	88
P62736;P63267	ACTA2;ACTG2	Actin, aortic smooth muscle;Actin, gamma-enteric smooth muscle	3382200000	108
Q8NC51	SERBP1	Plasminogen activator inhibitor 1 RNA-binding protein	3371700000	123
P60891	PRPS1	Ribose-phosphate pyrophosphokinase 1	3348600000	262
P28331	NDUFS1	NADH-ubiquinone oxidoreductase 75 kDa subunit, mitochondrial	3346100000	405
Q9UBS4	DNAJB11	DnaJ homolog subfamily B member 11	3343000000	283
P50552	VASP	Vasodilator-stimulated phosphoprotein	3332800000	241
P60228	EIF3E	Eukaryotic translation initiation factor 3 subunit E	3332500000	267
P21964	COMT	Catechol O-methyltransferase	3324600000	217
P28482	MAPK1	Mitogen-activated protein kinase 1	3317900000	238
Q13409	DYNC1I2	Cytoplasmic dynein 1 intermediate chain 2	3313000000	268
P61019;Q8WUD1	RAB2A;RAB2B	Ras-related protein Rab-2A;Ras-related protein Rab-2B	3310100000	338
O75947	ATP5H	ATP synthase subunit d, mitochondrial	3289500000	141
P54289	CACNA2D1	Voltage-dependent calcium channel subunit alpha-2/delta-1;Voltage-dependent calcium channel subunit alpha-2-1;Voltage-dependent calcium channel subunit delta-1	3288000000	386
O14561	NDUFAB1	Acyl carrier protein, mitochondrial	3277400000	153
Q9BT78	COPS4	COP9 signalosome complex subunit 4	3275700000	334
P61221	ABCE1	ATP-binding cassette sub-family E member 1	3268000000	278
Q9UII2	ATPIF1	ATPase inhibitor, mitochondrial	3264300000	94
Q9UEY8	ADD3	Gamma-adducin	3259800000	329
P26583	HMGB2	High mobility group protein B2	3253700000	204
Q15370	TCEB2	Transcription elongation factor B polypeptide 2	3249000000	179
P61970	NUTF2	Nuclear transport factor 2	3243800000	85
P07384	CAPN1	Calpain-1 catalytic subunit	3239200000	362
Q06124	PTPN11	Tyrosine-protein phosphatase non-receptor type 11	3207800000	208
P35613	BSG	Basigin	3205000000	188
Q14980	NUMA1	Nuclear mitotic apparatus protein 1	3195100000	339
P20674	COX5A	Cytochrome c oxidase subunit 5A, mitochondrial	3190900000	171
P10253	GAA	Lysosomal alpha-glucosidase;76 kDa lysosomal alpha-glucosidase;70 kDa lysosomal alpha-glucosidase	3186100000	224
P62879	GNB2	Guanine nucleotide-binding protein G(I)/G(S)/G(T) subunit beta-2	3182200000	126
Q00688	FKBP3	Peptidyl-prolyl cis-trans isomerase FKBP3	3180700000	321
Q32MZ4	LRRFIP1	Leucine-rich repeat flightless-interacting protein 1	3180100000	292
O15400	STX7	Syntaxin-7	3171200000	201
Q9NYL9	TMOD3	Tropomodulin-3	3151600000	185
Q9NZU5	LMCD1	LIM and cysteine-rich domains protein 1	3142300000	277
P35222	CTNNB1	Catenin beta-1	3139300000	372
Q96CV9	OPTN	Optineurin	3137800000	394
P28070	PSMB4	Proteasome subunit beta type-4	3136500000	153
O43795	MYO1B	Unconventional myosin-Ib	3125900000	416
Q96JY6	PDLIM2	PDZ and LIM domain protein 2	3118300000	248
Q63ZY3	KANK2	KN motif and ankyrin repeat domain-containing protein 2	3115900000	356
Q14789	GOLGB1	Golgin subfamily B member 1	3114400000	206
P08962	CD63	CD63 antigen	3112700000	84
P50479	PDLIM4	PDZ and LIM domain protein 4	3101700000	288
Q9HC35	EML4	Echinoderm microtubule-associated protein-like 4	3086800000	313
P14324	FDPS	Farnesyl pyrophosphate synthase	3083200000	156
P36507	MAP2K2	Dual specificity mitogen-activated protein kinase kinase 2	3080600000	295
P17858	PFKL	ATP-dependent 6-phosphofructokinase, liver type	3065900000	241
P09543	CNP	2,3-cyclic-nucleotide 3-phosphodiesterase	3055300000	329
Q10588	BST1	ADP-ribosyl cyclase/cyclic ADP-ribose hydrolase 2	3053500000	211
P51148	RAB5C	Ras-related protein Rab-5C	3040200000	133
P84157	MXRA7	Matrix-remodeling-associated protein 7	3038400000	229
Q13263	TRIM28	Transcription intermediary factor 1-beta	3036900000	358
O60716	CTNND1	Catenin delta-1	3035900000	377
O00764	PDXK	Pyridoxal kinase	3026400000	257
Q99961	SH3GL1	Endophilin-A2	3025700000	258
Q71U36;P0DPH8;P0DPH7;Q6PEY2;Q9NY65	TUBA1A;TUBA3E;TUBA8	Tubulin alpha-1A chain;Tubulin alpha-3E chain;Tubulin alpha-8 chain	3020000000	91
P42785	PRCP	Lysosomal Pro-X carboxypeptidase	3015000000	268
Q13435	SF3B2	Splicing factor 3B subunit 2	3011800000	312
Q8N1G4	LRRC47	Leucine-rich repeat-containing protein 47	3009000000	230
Q08722	CD47	Leukocyte surface antigen CD47	3000800000	91
O95865	DDAH2	N(G),N(G)-dimethylarginine dimethylaminohydrolase 2	2984700000	124
P55268	LAMB2	Laminin subunit beta-2	2977400000	288
P29279	CTGF	Connective tissue growth factor	2977300000	200
P13861	PRKAR2A	cAMP-dependent protein kinase type II-alpha regulatory subunit	2974700000	308
P16949	STMN1	Stathmin	2954700000	158
P21399	ACO1	Cytoplasmic aconitate hydratase	2951900000	267
P48059	LIMS1	LIM and senescent cell antigen-like-containing domain protein 1	2946100000	312
P45974	USP5	Ubiquitin carboxyl-terminal hydrolase 5	2941600000	290
Q9NTI2	ATP8A2	Phospholipid-transporting ATPase IB	2937600000	17
P12270	TPR	Nucleoprotein TPR	2934100000	287
Q16629	SRSF7	Serine/arginine-rich splicing factor 7	2921200000	224
Q96IZ0	PAWR	PRKC apoptosis WT1 regulator protein	2913100000	158
Q9Y265	RUVBL1	RuvB-like 1	2908300000	258
O94826	TOMM70A	Mitochondrial import receptor subunit TOM70	2898800000	345
P99999	CYCS	Cytochrome c	2896800000	166
Q9Y230	RUVBL2	RuvB-like 2	2890100000	344
O94832	MYO1D	Unconventional myosin-Id	2880200000	343
P00390	GSR	Glutathione reductase, mitochondrial	2874900000	300
P63162;P14678	SNRPN;SNRPB	Small nuclear ribonucleoprotein-associated protein N;Small nuclear ribonucleoprotein-associated proteins B and B	2874600000	130
Q14157	UBAP2L	Ubiquitin-associated protein 2-like	2872000000	301
P14384	CPM	Carboxypeptidase M	2870800000	172
Q9Y281	CFL2	Cofilin-2	2857900000	139
P32969	RPL9	60S ribosomal protein L9	2857600000	167
P46783;Q9NQ39	RPS10;RPS10P5	40S ribosomal protein S10;Putative 40S ribosomal protein S10-like	2857100000	119
Q15637	SF1	Splicing factor 1	2852700000	157
O95817	BAG3	BAG family molecular chaperone regulator 3	2848900000	268
O95881	TXNDC12	Thioredoxin domain-containing protein 12	2846400000	164
P42330	AKR1C3	Aldo-keto reductase family 1 member C3	2826000000	78
P18564	ITGB6	Integrin beta-6	2823900000	40
Q96FW1	OTUB1	Ubiquitin thioesterase OTUB1	2816300000	203
O14964	HGS	Hepatocyte growth factor-regulated tyrosine kinase substrate	2809500000	236
Q9HC38	GLOD4	Glyoxalase domain-containing protein 4	2804300000	288
Q969G5	PRKCDBP	Protein kinase C delta-binding protein	2797800000	189
Q9NY33	DPP3	Dipeptidyl peptidase 3	2791200000	216
Q8IV08	PLD3	Phospholipase D3	2790800000	117
P23588	EIF4B	Eukaryotic translation initiation factor 4B	2777200000	206
P49589	CARS	Cysteine--tRNA ligase, cytoplasmic	2766100000	193
Q96PK6	RBM14	RNA-binding protein 14	2765000000	291
Q15404	RSU1	Ras suppressor protein 1	2762100000	201
Q12904	AIMP1	Aminoacyl tRNA synthase complex-interacting multifunctional protein 1;Endothelial monocyte-activating polypeptide 2	2760000000	282
P17174	GOT1	Aspartate aminotransferase, cytoplasmic	2758900000	254
Q13510	ASAH1	Acid ceramidase;Acid ceramidase subunit alpha;Acid ceramidase subunit beta	2757300000	214
P30049	ATP5D	ATP synthase subunit delta, mitochondrial	2753500000	39
Q9Y6N5	SQRDL	Sulfide:quinone oxidoreductase, mitochondrial	2751000000	244
Q9NSD9	FARSB	Phenylalanine--tRNA ligase beta subunit	2750800000	247
Q99436	PSMB7	Proteasome subunit beta type-7	2745200000	121
Q13148	TARDBP	TAR DNA-binding protein 43	2737200000	200
P46976	GYG1	Glycogenin-1	2731700000	206
P49419	ALDH7A1	Alpha-aminoadipic semialdehyde dehydrogenase	2731200000	212
Q9Y3B3	TMED7	Transmembrane emp24 domain-containing protein 7	2727300000	195
Q9NTK5	OLA1	Obg-like ATPase 1	2725100000	159
P05141	SLC25A5	ADP/ATP translocase 2;ADP/ATP translocase 2, N-terminally processed	2717000000	228
Q9P2R7	SUCLA2	Succinyl-CoA ligase [ADP-forming] subunit beta, mitochondrial	2715900000	293
P06737	PYGL	Glycogen phosphorylase, liver form	2714200000	304
Q9BXJ9	NAA15	N-alpha-acetyltransferase 15, NatA auxiliary subunit	2706900000	185
P49821	NDUFV1	NADH dehydrogenase [ubiquinone] flavoprotein 1, mitochondrial	2701400000	148
O00429	DNM1L	Dynamin-1-like protein	2699500000	305
P24539	ATP5F1	ATP synthase F(0) complex subunit B1, mitochondrial	2698800000	161
P02511	CRYAB	Alpha-crystallin B chain	2679000000	141
Q16698	DECR1	2,4-dienoyl-CoA reductase, mitochondrial	2674600000	150
Q53EL6	PDCD4	Programmed cell death protein 4	2672600000	254
P42765	ACAA2	3-ketoacyl-CoA thiolase, mitochondrial	2672400000	250
P50570	DNM2	Dynamin-2	2668100000	233
P36957	DLST	Dihydrolipoyllysine-residue succinyltransferase component of 2-oxoglutarate dehydrogenase complex, mitochondrial	2666400000	198
P60983	GMFB	Glia maturation factor beta	2666300000	141
Q9UIJ7	AK3	GTP:AMP phosphotransferase AK3, mitochondrial	2664800000	215
P51571	SSR4	Translocon-associated protein subunit delta	2661900000	209
Q13310	PABPC4	Polyadenylate-binding protein 4	2661900000	324
P62495	ETF1	Eukaryotic peptide chain release factor subunit 1	2652300000	253
P50281	MMP14	Matrix metalloproteinase-14	2648500000	252
O75534	CSDE1	Cold shock domain-containing protein E1	2646900000	219
P22234	PAICS	Multifunctional protein ADE2;Phosphoribosylaminoimidazole-succinocarboxamide synthase;Phosphoribosylaminoimidazole carboxylase	2641800000	333
P47755	CAPZA2	F-actin-capping protein subunit alpha-2	2639400000	158
Q01844	EWSR1	RNA-binding protein EWS	2633100000	205
O75131	CPNE3	Copine-3	2628000000	284
Q9NVD7	PARVA	Alpha-parvin	2623400000	222
Q92599	2008-09-01	Septin-8	2615200000	271
P62633	CNBP	Cellular nucleic acid-binding protein	2604000000	98
O76094	SRP72	Signal recognition particle subunit SRP72	2595500000	334
E9PAV3;Q13765	NACA	Nascent polypeptide-associated complex subunit alpha, muscle-specific form;Nascent polypeptide-associated complex subunit alpha	2592600000	199
Q15005	SPCS2	Signal peptidase complex subunit 2	2584700000	245
Q13464	ROCK1	Rho-associated protein kinase 1	2580000000	376
P07305	H1F0	Histone H1.0;Histone H1.0, N-terminally processed	2571700000	9
Q02790	FKBP4	Peptidyl-prolyl cis-trans isomerase FKBP4;Peptidyl-prolyl cis-trans isomerase FKBP4, N-terminally processed	2542000000	255
O95613	PCNT	Pericentrin	2523000000	4
P04424	ASL	Argininosuccinate lyase	2518900000	293
P15374	UCHL3	Ubiquitin carboxyl-terminal hydrolase isozyme L3	2518800000	253
Q96AQ6	PBXIP1	Pre-B-cell leukemia transcription factor-interacting protein 1	2509100000	158
Q12765	SCRN1	Secernin-1	2504500000	204
P21926	CD9	CD9 antigen	2500000000	139
Q6IBS0	TWF2	Twinfilin-2	2490900000	167
P55010	EIF5	Eukaryotic translation initiation factor 5	2490100000	219
O95425	SVIL	Supervillin	2474900000	334
Q13501	SQSTM1	Sequestosome-1	2471300000	188
Q6WCQ1	MPRIP	Myosin phosphatase Rho-interacting protein	2451200000	329
Q14696	MESDC2	LDLR chaperone MESD	2440300000	174
Q15369	TCEB1	Transcription elongation factor B polypeptide 1	2440200000	157
Q9UBI6	GNG12	Guanine nucleotide-binding protein G(I)/G(S)/G(O) subunit gamma-12	2439000000	94
P62861	FAU	40S ribosomal protein S30	2431600000	94
Q6ZQQ6	WDR87	WD repeat-containing protein 87	2422400000	14
O75643	SNRNP200	U5 small nuclear ribonucleoprotein 200 kDa helicase	2422200000	268
P37108	SRP14	Signal recognition particle 14 kDa protein	2416300000	133
Q13740	ALCAM	CD166 antigen	2408800000	183
P56537	EIF6	Eukaryotic translation initiation factor 6	2408700000	149
Q9BWM7	SFXN3	Sideroflexin-3	2408400000	256
O14579	COPE	Coatomer subunit epsilon	2402200000	265
O43488	AKR7A2	Aflatoxin B1 aldehyde reductase member 2	2402100000	256
Q13217	DNAJC3	DnaJ homolog subfamily C member 3	2398600000	264
P55795	HNRNPH2	Heterogeneous nuclear ribonucleoprotein H2	2390900000	183
Q7Z6Z7	HUWE1	E3 ubiquitin-protein ligase HUWE1	2386200000	313
Q01130	SRSF2	Serine/arginine-rich splicing factor 2	2380300000	120
Q9H8H3	METTL7A	Methyltransferase-like protein 7A	2376400000	120
Q8WW12	PCNP	PEST proteolytic signal-containing nuclear protein	2371700000	94
Q9UMS4	PRPF19	Pre-mRNA-processing factor 19	2370700000	169
P39687;O43423	ANP32A;ANP32C	Acidic leucine-rich nuclear phosphoprotein 32 family member A;Acidic leucine-rich nuclear phosphoprotein 32 family member C	2370300000	73
Q02218	OGDH	2-oxoglutarate dehydrogenase, mitochondrial	2365600000	225
Q15435	PPP1R7	Protein phosphatase 1 regulatory subunit 7	2362100000	317
P22570	FDXR	NADPH:adrenodoxin oxidoreductase, mitochondrial	2351300000	224
P48163	ME1	NADP-dependent malic enzyme	2348300000	117
Q16822	PCK2	Phosphoenolpyruvate carboxykinase [GTP], mitochondrial	2348000000	236
Q92900	UPF1	Regulator of nonsense transcripts 1	2345100000	296
P00533	EGFR	Epidermal growth factor receptor	2337900000	248
Q9Y2Q3	GSTK1	Glutathione S-transferase kappa 1	2337500000	198
Q10567	AP1B1	AP-1 complex subunit beta-1	2335700000	168
Q6NYC8	PPP1R18	Phostensin	2330800000	239
Q9NR28	DIABLO	Diablo homolog, mitochondrial	2328100000	177
Q9Y2W1	THRAP3	Thyroid hormone receptor-associated protein 3	2326500000	221
Q53GQ0	HSD17B12	Very-long-chain 3-oxoacyl-CoA reductase	2326300000	103
O00115	DNASE2	Deoxyribonuclease-2-alpha	2321200000	160
P55769	NHP2L1	NHP2-like protein 1;NHP2-like protein 1, N-terminally processed	2317200000	232
P35080	PFN2	Profilin-2	2315200000	99
Q08257	CRYZ	Quinone oxidoreductase	2310800000	116
P63173	RPL38	60S ribosomal protein L38	2304600000	116
C9JLW8	FAM195B	Protein FAM195B	2303600000	44
Q9Y383	LUC7L2	Putative RNA-binding protein Luc7-like 2	2291700000	268
O00161	SNAP23	Synaptosomal-associated protein 23	2290300000	292
Q99426	TBCB	Tubulin-folding cofactor B	2290000000	191
P31153	MAT2A	S-adenosylmethionine synthase isoform type-2	2289300000	298
P62829	RPL23	60S ribosomal protein L23	2287300000	107
Q15459	SF3A1	Splicing factor 3A subunit 1	2286600000	280
Q9NSE4	IARS2	Isoleucine--tRNA ligase, mitochondrial	2286100000	230
P05783	KRT18	Keratin, type I cytoskeletal 18	2283300000	149
Q9UJ70	NAGK	N-acetyl-D-glucosamine kinase	2279300000	291
Q9UNZ2	NSFL1C	NSFL1 cofactor p47	2274000000	274
O00303	EIF3F	Eukaryotic translation initiation factor 3 subunit F	2268100000	239
Q6UXH1	CRELD2	Cysteine-rich with EGF-like domain protein 2	2258200000	170
Q9UBG0	MRC2	C-type mannose receptor 2	2231700000	258
P48449	LSS	Lanosterol synthase	2230500000	313
O14980	XPO1	Exportin-1	2230100000	289
O43237	DYNC1LI2	Cytoplasmic dynein 1 light intermediate chain 2	2227400000	215
O95831	AIFM1	Apoptosis-inducing factor 1, mitochondrial	2225800000	198
P08195	SLC3A2	4F2 cell-surface antigen heavy chain	2225400000	179
Q9UHL4	DPP7	Dipeptidyl peptidase 2	2212400000	209
P62306	SNRPF	Small nuclear ribonucleoprotein F	2210100000	77
O00233	PSMD9	26S proteasome non-ATPase regulatory subunit 9	2207100000	184
P62070	RRAS2	Ras-related protein R-Ras2	2207000000	109
Q5JTV8	TOR1AIP1	Torsin-1A-interacting protein 1	2204000000	255
Q8WUP2	FBLIM1	Filamin-binding LIM protein 1	2192600000	219
Q14240	EIF4A2	Eukaryotic initiation factor 4A-II;Eukaryotic initiation factor 4A-II, N-terminally processed	2178100000	210
Q59GN2;P62891	RPL39P5;RPL39	Putative 60S ribosomal protein L39-like 5;60S ribosomal protein L39	2175800000	65
P61421	ATP6V0D1	V-type proton ATPase subunit d 1	2170600000	179
P98179	RBM3	RNA-binding protein 3	2170400000	160
P62847	RPS24	40S ribosomal protein S24	2169300000	139
O75436	VPS26A	Vacuolar protein sorting-associated protein 26A	2167100000	265
Q16666	IFI16	Gamma-interferon-inducible protein 16	2166200000	223
Q9BZQ8	FAM129A	Protein Niban	2162300000	218
P31937	HIBADH	3-hydroxyisobutyrate dehydrogenase, mitochondrial	2160900000	149
Q6NUK1	SLC25A24	Calcium-binding mitochondrial carrier protein SCaMC-1	2154200000	322
Q5JRX3	PITRM1	Presequence protease, mitochondrial	2150500000	210
O00567	NOP56	Nucleolar protein 56	2148400000	243
Q9BS40	LXN	Latexin	2147600000	88
Q9Y305	ACOT9	Acyl-coenzyme A thioesterase 9, mitochondrial	2144500000	235
Q7Z4H8	KDELC2	KDEL motif-containing protein 2	2142500000	170
P40189	IL6ST	Interleukin-6 receptor subunit beta	2118500000	65
O43290	SART1	U4/U6.U5 tri-snRNP-associated protein 1	2115700000	25
Q02252	ALDH6A1	Methylmalonate-semialdehyde dehydrogenase [acylating], mitochondrial	2111300000	228
Q7L1Q6	BZW1	Basic leucine zipper and W2 domain-containing protein 1	2109900000	186
P08240	SRPR	Signal recognition particle receptor subunit alpha	2107200000	202
P04216	THY1	Thy-1 membrane glycoprotein	2106900000	156
Q9NUU7;Q9UMR2	DDX19A;DDX19B	ATP-dependent RNA helicase DDX19A;ATP-dependent RNA helicase DDX19B	2106500000	206
A0FGR8	ESYT2	Extended synaptotagmin-2	2106400000	201
O75116	ROCK2	Rho-associated protein kinase 2	2105000000	250
Q9HB71	CACYBP	Calcyclin-binding protein	2102200000	221
Q9BRA2	TXNDC17	Thioredoxin domain-containing protein 17	2102000000	114
Q96IU4	ABHD14B	Alpha/beta hydrolase domain-containing protein 14B	2100900000	152
Q16576	RBBP7	Histone-binding protein RBBP7	2100100000	41
Q12905	ILF2	Interleukin enhancer-binding factor 2	2098600000	148
O60443	DFNA5	Non-syndromic hearing impairment protein 5	2089400000	232
O75348	ATP6V1G1	V-type proton ATPase subunit G 1	2088700000	165
Q13045	FLII	Protein flightless-1 homolog	2086700000	226
Q9H3N1	TMX1	Thioredoxin-related transmembrane protein 1	2081100000	218
Q9NRX4	PHPT1	14 kDa phosphohistidine phosphatase	2070900000	155
Q9UNF0	PACSIN2	Protein kinase C and casein kinase substrate in neurons protein 2	2067200000	252
Q9Y2Z0	SUGT1	Suppressor of G2 allele of SKP1 homolog	2060800000	190
Q9Y224	C14orf166	UPF0568 protein C14orf166	2060300000	175
Q14677	CLINT1	Clathrin interactor 1	2059200000	174
Q9NQW7	XPNPEP1	Xaa-Pro aminopeptidase 1	2047400000	207
Q14008	CKAP5	Cytoskeleton-associated protein 5	2046600000	211
O95479	H6PD	GDH/6PGL endoplasmic bifunctional protein;Glucose 1-dehydrogenase;6-phosphogluconolactonase	2046100000	287
Q16527	CSRP2	Cysteine and glycine-rich protein 2	2044500000	162
Q08431	MFGE8	Lactadherin;Lactadherin short form;Medin	2033500000	180
Q13492	PICALM	Phosphatidylinositol-binding clathrin assembly protein	2033400000	170
Q93008	USP9X	Probable ubiquitin carboxyl-terminal hydrolase FAF-X	2030400000	203
Q8TDB4	MGARP	Protein MGARP	2024000000	65
Q9Y3A5	SBDS	Ribosome maturation protein SBDS	2010700000	198
O43865	AHCYL1	Putative adenosylhomocysteinase 2	2008800000	172
P40763	STAT3	Signal transducer and activator of transcription 3	2008200000	207
Q92973	TNPO1	Transportin-1	2007700000	180
P09619	PDGFRB	Platelet-derived growth factor receptor beta	2000100000	217
P48556	PSMD8	26S proteasome non-ATPase regulatory subunit 8	1998000000	146
Q53FA7	TP53I3	Quinone oxidoreductase PIG3	1994400000	159
O00151	PDLIM1	PDZ and LIM domain protein 1	1985800000	169
P62714	PPP2CB	Serine/threonine-protein phosphatase 2A catalytic subunit beta isoform	1984600000	185
O00232	PSMD12	26S proteasome non-ATPase regulatory subunit 12	1969900000	188
Q32P44	EML3	Echinoderm microtubule-associated protein-like 3	1968100000	31
P09038	FGF2	Fibroblast growth factor 2	1968000000	87
O00244	ATOX1	Copper transport protein ATOX1	1961000000	170
P07711	CTSL	Cathepsin L1;Cathepsin L1 heavy chain;Cathepsin L1 light chain	1958500000	125
P08559	PDHA1	Pyruvate dehydrogenase E1 component subunit alpha, somatic form, mitochondrial	1954900000	168
Q9Y6I3	EPN1	Epsin-1	1951400000	158
Q9NVJ2	ARL8B	ADP-ribosylation factor-like protein 8B	1950000000	76
Q8NE71	ABCF1	ATP-binding cassette sub-family F member 1	1948000000	161
P30740	SERPINB1	Leukocyte elastase inhibitor	1941300000	206
Q8TCT9	HM13	Minor histocompatibility antigen H13	1937800000	51
O15075	DCLK1	Serine/threonine-protein kinase DCLK1	1930000000	167
P21912	SDHB	Succinate dehydrogenase [ubiquinone] iron-sulfur subunit, mitochondrial	1914600000	122
Q9Y5S9	RBM8A	RNA-binding protein 8A	1910600000	112
P51153	RAB13	Ras-related protein Rab-13	1909300000	160
O75915	ARL6IP5	PRA1 family protein 3	1892900000	102
P53992	SEC24C	Protein transport protein Sec24C	1892900000	166
O14737	PDCD5	Programmed cell death protein 5	1892800000	143
O75508	CLDN11	Claudin-11	1889000000	74
Q9Y6M1	IGF2BP2	Insulin-like growth factor 2 mRNA-binding protein 2	1888800000	239
Q9P0V9	2010-09-01	Septin-10	1883100000	209
P17096	HMGA1	High mobility group protein HMG-I/HMG-Y	1881000000	111
Q13185	CBX3	Chromobox protein homolog 3	1880300000	139
Q7L576;Q96F07	CYFIP1;CYFIP2	Cytoplasmic FMR1-interacting protein 1;Cytoplasmic FMR1-interacting protein 2	1878500000	257
O75781	PALM	Paralemmin-1	1875600000	168
P13798	APEH	Acylamino-acid-releasing enzyme	1875100000	138
Q9NR45	NANS	Sialic acid synthase	1873500000	162
Q9NR31	SAR1A	GTP-binding protein SAR1a	1865500000	130
P46063	RECQL	ATP-dependent DNA helicase Q1	1864500000	173
Q9H223	EHD4	EH domain-containing protein 4	1858700000	273
Q8IYT4	KATNAL2	Katanin p60 ATPase-containing subunit A-like 2	1856300000	42
O95319	CELF2	CUGBP Elav-like family member 2	1855200000	174
P50402	EMD	Emerin	1855200000	173
P54819	AK2	Adenylate kinase 2, mitochondrial;Adenylate kinase 2, mitochondrial, N-terminally processed	1851400000	149
P53990	IST1	IST1 homolog	1846600000	122
Q8NF91	SYNE1	Nesprin-1	1846400000	53
P47813;O14602	EIF1AX;EIF1AY	Eukaryotic translation initiation factor 1A, X-chromosomal;Eukaryotic translation initiation factor 1A, Y-chromosomal	1843100000	117
Q10589	BST2	Bone marrow stromal antigen 2	1839000000	78
Q9Y680	FKBP7	Peptidyl-prolyl cis-trans isomerase FKBP7	1835200000	86
P53004	BLVRA	Biliverdin reductase A	1816300000	166
O95373	IPO7	Importin-7	1797500000	162
P26440	IVD	Isovaleryl-CoA dehydrogenase, mitochondrial	1797300000	157
Q9H2U2	PPA2	Inorganic pyrophosphatase 2, mitochondrial	1792700000	128
Q08380	LGALS3BP	Galectin-3-binding protein	1791200000	146
O75964	ATP5L	ATP synthase subunit g, mitochondrial	1790800000	137
P43235	CTSK	Cathepsin K	1787100000	143
Q13442	PDAP1	28 kDa heat- and acid-stable phosphoprotein	1783300000	115
O75340	PDCD6	Programmed cell death protein 6	1782600000	200
Q92747	ARPC1A	Actin-related protein 2/3 complex subunit 1A	1780300000	146
P17844	DDX5	Probable ATP-dependent RNA helicase DDX5	1778600000	204
P46060	RANGAP1	Ran GTPase-activating protein 1	1775000000	246
P09601	HMOX1	Heme oxygenase 1	1772000000	106
P49458	SRP9	Signal recognition particle 9 kDa protein	1769700000	142
Q9ULE4	FAM184B	Protein FAM184B	1768800000	7
O75531	BANF1	Barrier-to-autointegration factor;Barrier-to-autointegration factor, N-terminally processed	1767600000	72
Q8NBJ7	SUMF2	Sulfatase-modifying factor 2	1767500000	165
Q09028	RBBP4	Histone-binding protein RBBP4	1764200000	194
P26885	FKBP2	Peptidyl-prolyl cis-trans isomerase FKBP2	1760900000	85
Q9UHV9	PFDN2	Prefoldin subunit 2	1759600000	151
P07942	LAMB1	Laminin subunit beta-1	1759300000	204
P16435	POR	NADPH--cytochrome P450 reductase	1758100000	183
Q92783	STAM	Signal transducing adapter molecule 1	1749900000	174
Q02978	SLC25A11	Mitochondrial 2-oxoglutarate/malate carrier protein	1747100000	112
P25787	PSMA2	Proteasome subunit alpha type-2	1746000000	149
Q15393	SF3B3	Splicing factor 3B subunit 3	1745700000	341
Q86Y82	STX12	Syntaxin-12	1739800000	157
Q9BUT1	BDH2	3-hydroxybutyrate dehydrogenase type 2	1739500000	100
O43684	BUB3	Mitotic checkpoint protein BUB3	1737800000	227
O14683	TP53I11	Tumor protein p53-inducible protein 11	1736100000	69
P43307	SSR1	Translocon-associated protein subunit alpha	1734000000	67
O60565	GREM1	Gremlin-1	1731500000	118
P11177	PDHB	Pyruvate dehydrogenase E1 component subunit beta, mitochondrial	1730700000	134
P49006	MARCKSL1	MARCKS-related protein	1727700000	126
Q5HYK7	SH3D19	SH3 domain-containing protein 19	1724500000	163
Q6PGP7	TTC37	Tetratricopeptide repeat protein 37	1721900000	126
O15371	EIF3D	Eukaryotic translation initiation factor 3 subunit D	1720200000	196
O60841	EIF5B	Eukaryotic translation initiation factor 5B	1718000000	221
P10620	MGST1	Microsomal glutathione S-transferase 1	1705300000	161
Q08378	GOLGA3	Golgin subfamily A member 3	1701700000	292
Q9BQS8	FYCO1	FYVE and coiled-coil domain-containing protein 1	1700400000	196
O75822	EIF3J	Eukaryotic translation initiation factor 3 subunit J	1699000000	159
P22087	FBL	rRNA 2-O-methyltransferase fibrillarin	1697200000	163
Q13976	PRKG1	cGMP-dependent protein kinase 1	1694100000	204
P53985	SLC16A1	Monocarboxylate transporter 1	1691000000	149
Q99729	HNRNPAB	Heterogeneous nuclear ribonucleoprotein A/B	1690600000	112
P17252	PRKCA	Protein kinase C alpha type	1688900000	163
Q16401	PSMD5	26S proteasome non-ATPase regulatory subunit 5	1686000000	183
P47985;P0C7P4	UQCRFS1;UQCRFS1P1	Cytochrome b-c1 complex subunit Rieske, mitochondrial;Cytochrome b-c1 complex subunit 11;Putative cytochrome b-c1 complex subunit Rieske-like protein 1	1684800000	58
Q14914	PTGR1	Prostaglandin reductase 1	1681100000	143
Q9BY44	EIF2A	Eukaryotic translation initiation factor 2A;Eukaryotic translation initiation factor 2A, N-terminally processed	1679900000	152
Q5T4S7	UBR4	E3 ubiquitin-protein ligase UBR4	1669800000	267
Q9NYF8	BCLAF1	Bcl-2-associated transcription factor 1	1668300000	145
P09417	QDPR	Dihydropteridine reductase	1658800000	180
Q8TCJ2	STT3B	Dolichyl-diphosphooligosaccharide--protein glycosyltransferase subunit STT3B	1657000000	194
O75821	EIF3G	Eukaryotic translation initiation factor 3 subunit G	1656900000	133
Q92688	ANP32B	Acidic leucine-rich nuclear phosphoprotein 32 family member B	1644500000	64
Q9BXP5	SRRT	Serrate RNA effector molecule homolog	1642300000	110
O60925	PFDN1	Prefoldin subunit 1	1641600000	100
P56192	MARS	Methionine--tRNA ligase, cytoplasmic	1639000000	166
Q07812	BAX	Apoptosis regulator BAX	1629400000	94
Q9Y5X1	SNX9	Sorting nexin-9	1628300000	214
O75533	SF3B1	Splicing factor 3B subunit 1	1622200000	201
P17900	GM2A	Ganglioside GM2 activator;Ganglioside GM2 activator isoform short	1618900000	107
P51114	FXR1	Fragile X mental retardation syndrome-related protein 1	1608700000	135
Q9Y4I1	MYO5A	Unconventional myosin-Va	1606800000	24
Q13011	ECH1	Delta(3,5)-Delta(2,4)-dienoyl-CoA isomerase, mitochondrial	1602200000	161
Q9UMY4	SNX12	Sorting nexin-12	1600300000	171
Q53TN4	CYBRD1	Cytochrome b reductase 1	1600200000	89
Q969E4;Q5H9L2;Q6IPX3	TCEAL3;TCEAL5;TCEAL6	Transcription elongation factor A protein-like 3;Transcription elongation factor A protein-like 5;Transcription elongation factor A protein-like 6	1598800000	124
P00403	MT-CO2	Cytochrome c oxidase subunit 2	1591400000	42
P50579	METAP2	Methionine aminopeptidase 2	1590400000	153
P84095	RHOG	Rho-related GTP-binding protein RhoG	1589300000	148
Q15124	PGM5	Phosphoglucomutase-like protein 5	1589300000	152
A1X283	SH3PXD2B	SH3 and PX domain-containing protein 2B	1588800000	164
Q10471	GALNT2	Polypeptide N-acetylgalactosaminyltransferase 2;Polypeptide N-acetylgalactosaminyltransferase 2 soluble form	1583500000	190
Q14166	TTLL12	Tubulin--tyrosine ligase-like protein 12	1583000000	146
Q9UMX5	NENF	Neudesin	1583000000	138
Q9NVI7	ATAD3A	ATPase family AAA domain-containing protein 3A	1578600000	166
Q9NTJ5	SACM1L	Phosphatidylinositide phosphatase SAC1	1566000000	229
Q13126	MTAP	S-methyl-5-thioadenosine phosphorylase	1561200000	156
P55809	OXCT1	Succinyl-CoA:3-ketoacid coenzyme A transferase 1, mitochondrial	1560100000	165
O95433	AHSA1	Activator of 90 kDa heat shock protein ATPase homolog 1	1558900000	141
Q12929	EPS8	Epidermal growth factor receptor kinase substrate 8	1558800000	142
P55209	NAP1L1	Nucleosome assembly protein 1-like 1	1556700000	63
Q9UQ35	SRRM2	Serine/arginine repetitive matrix protein 2	1553300000	212
P53007	SLC25A1	Tricarboxylate transport protein, mitochondrial	1546600000	134
P40222	TXLNA	Alpha-taxilin	1542600000	118
Q99538	LGMN	Legumain	1542100000	125
P61201	COPS2	COP9 signalosome complex subunit 2	1533500000	178
Q5JWF2;P63092	GNAS	Guanine nucleotide-binding protein G(s) subunit alpha isoforms XLas;Guanine nucleotide-binding protein G(s) subunit alpha isoforms short	1532400000	239
P26196	DDX6	Probable ATP-dependent RNA helicase DDX6	1531200000	188
Q9UHQ9	CYB5R1	NADH-cytochrome b5 reductase 1	1530400000	138
Q8IWB7	WDFY1	WD repeat and FYVE domain-containing protein 1	1525500000	163
Q93045	STMN2	Stathmin-2	1519500000	27
P83111	LACTB	Serine beta-lactamase-like protein LACTB, mitochondrial	1519300000	203
Q9BWD1	ACAT2	Acetyl-CoA acetyltransferase, cytosolic	1517300000	170
O75935	DCTN3	Dynactin subunit 3	1506500000	206
O75663	TIPRL	TIP41-like protein	1506000000	119
P23919	DTYMK	Thymidylate kinase	1499900000	96
Q12874	SF3A3	Splicing factor 3A subunit 3	1498600000	158
Q5THK1	PRR14L	Protein PRR14L	1496000000	70
Q92820	GGH	Gamma-glutamyl hydrolase	1495300000	108
Q9Y6Y8	SEC23IP	SEC23-interacting protein	1494800000	204
O75367	H2AFY	Core histone macro-H2A.1	1494200000	166
Q9H2G2	SLK	STE20-like serine/threonine-protein kinase	1490200000	129
P28062	PSMB8	Proteasome subunit beta type-8	1488800000	185
P08621	SNRNP70	U1 small nuclear ribonucleoprotein 70 kDa	1485800000	120
P46108	CRK	Adapter molecule crk	1484200000	177
Q13630	TSTA3	GDP-L-fucose synthase	1483700000	141
P32322	PYCR1	Pyrroline-5-carboxylate reductase 1, mitochondrial	1480400000	133
Q9UBQ5	EIF3K	Eukaryotic translation initiation factor 3 subunit K	1480200000	154
Q15654	TRIP6	Thyroid receptor-interacting protein 6	1476600000	203
P43487	RANBP1	Ran-specific GTPase-activating protein	1474700000	109
P61803	DAD1	Dolichyl-diphosphooligosaccharide--protein glycosyltransferase subunit DAD1	1468400000	149
P18077	RPL35A	60S ribosomal protein L35a	1466600000	76
Q8TD55	PLEKHO2	Pleckstrin homology domain-containing family O member 2	1465700000	70
Q96A33	CCDC47	Coiled-coil domain-containing protein 47	1463300000	133
Q9Y5S2	CDC42BPB	Serine/threonine-protein kinase MRCK beta	1460000000	148
P32455	GBP1	Interferon-induced guanylate-binding protein 1	1454100000	128
Q9H788	SH2D4A	SH2 domain-containing protein 4A	1452400000	157
Q9Y371	SH3GLB1	Endophilin-B1	1451200000	163
O15260	SURF4	Surfeit locus protein 4	1449800000	51
Q99653	CHP1	Calcineurin B homologous protein 1	1445500000	95
O94874	UFL1	E3 UFM1-protein ligase 1	1438800000	250
O00487	PSMD14	26S proteasome non-ATPase regulatory subunit 14	1435600000	134
Q9Y3Q3	TMED3	Transmembrane emp24 domain-containing protein 3	1434400000	94
P50416	CPT1A	Carnitine O-palmitoyltransferase 1, liver isoform	1432500000	184
Q6P2Q9	PRPF8	Pre-mRNA-processing-splicing factor 8	1431800000	164
Q8WWM7	ATXN2L	Ataxin-2-like protein	1430200000	216
Q99829	CPNE1	Copine-1	1423900000	148
Q14254	FLOT2	Flotillin-2	1419300000	133
P09669	COX6C	Cytochrome c oxidase subunit 6C	1418400000	62
O00499	BIN1	Myc box-dependent-interacting protein 1	1417800000	117
P78344	EIF4G2	Eukaryotic translation initiation factor 4 gamma 2	1416600000	185
Q6IAA8	LAMTOR1	Ragulator complex protein LAMTOR1	1413900000	149
Q5VZK9	LRRC16A	Leucine-rich repeat-containing protein 16A	1412400000	178
P16930	FAH	Fumarylacetoacetase	1411000000	131
P24844	MYL9	Myosin regulatory light polypeptide 9	1410500000	86
P52788	SMS	Spermine synthase	1409700000	146
Q9Y4W6	AFG3L2	AFG3-like protein 2	1409400000	95
Q9BRK3	MXRA8	Matrix-remodeling-associated protein 8	1407800000	42
Q9BRF8	CPPED1	Serine/threonine-protein phosphatase CPPED1	1406300000	104
Q9UN86	G3BP2	Ras GTPase-activating protein-binding protein 2	1403700000	102
P36543	ATP6V1E1	V-type proton ATPase subunit E 1	1392800000	124
P54725	RAD23A	UV excision repair protein RAD23 homolog A	1392400000	135
Q99442	SEC62	Translocation protein SEC62	1390200000	95
O75380	NDUFS6	NADH dehydrogenase [ubiquinone] iron-sulfur protein 6, mitochondrial	1390000000	133
Q6YN16	HSDL2	Hydroxysteroid dehydrogenase-like protein 2	1387200000	147
Q9BQB6	VKORC1	Vitamin K epoxide reductase complex subunit 1	1384700000	67
Q12846	STX4	Syntaxin-4	1384500000	134
P50213	IDH3A	Isocitrate dehydrogenase [NAD] subunit alpha, mitochondrial	1384200000	150
Q13488	TCIRG1	V-type proton ATPase 116 kDa subunit a isoform 3	1382500000	127
P05121	SERPINE1	Plasminogen activator inhibitor 1	1382000000	117
Q9Y2X3	NOP58	Nucleolar protein 58	1380100000	192
Q9Y4P3	TBL2	Transducin beta-like protein 2	1379000000	178
Q96I24	FUBP3	Far upstream element-binding protein 3	1375100000	168
O14617	AP3D1	AP-3 complex subunit delta-1	1368700000	174
P0DN76;Q01081;Q8WU68	U2AF1;U2AF1L4	Splicing factor U2AF 35 kDa subunit;Splicing factor U2AF 26 kDa subunit	1367900000	131
Q9Y2T2	AP3M1	AP-3 complex subunit mu-1	1367300000	72
Q16222	UAP1	UDP-N-acetylhexosamine pyrophosphorylase;UDP-N-acetylgalactosamine pyrophosphorylase;UDP-N-acetylglucosamine pyrophosphorylase	1367000000	173
Q9BQE5	APOL2	Apolipoprotein L2	1366700000	120
Q9UMX0	UBQLN1	Ubiquilin-1	1364800000	175
O43294	TGFB1I1	Transforming growth factor beta-1-induced transcript 1 protein	1360300000	153
Q13547	HDAC1	Histone deacetylase 1	1358300000	96
Q5VZF2	MBNL2	Muscleblind-like protein 2	1357600000	100
O43583	DENR	Density-regulated protein	1357100000	121
Q9ULC4	MCTS1	Malignant T-cell-amplified sequence 1	1355900000	55
Q96EP5	DAZAP1	DAZ-associated protein 1	1349700000	63
P69849;Q5JPE7	NOMO3;NOMO2	Nodal modulator 3;Nodal modulator 2	1346600000	190
Q9Y5P6	GMPPB	Mannose-1-phosphate guanyltransferase beta	1346000000	186
O00170	AIP	AH receptor-interacting protein	1344800000	192
P40123	CAP2	Adenylyl cyclase-associated protein 2	1343300000	162
P42677	RPS27	40S ribosomal protein S27	1336300000	47
Q9UK76	HN1	Hematological and neurological expressed 1 protein;Hematological and neurological expressed 1 protein, N-terminally processed	1334700000	52
Q92804	TAF15	TATA-binding protein-associated factor 2N	1332200000	143
Q99715	COL12A1	Collagen alpha-1(XII) chain	1331600000	142
Q9UBR2	CTSZ	Cathepsin Z	1331600000	157
P63151	PPP2R2A	Serine/threonine-protein phosphatase 2A 55 kDa regulatory subunit B alpha isoform	1329600000	145
Q8IXB1	DNAJC10	DnaJ homolog subfamily C member 10	1328900000	197
Q9NWV4	C1orf123	UPF0587 protein C1orf123	1327900000	117
P98082	DAB2	Disabled homolog 2	1321900000	141
Q13443	ADAM9	Disintegrin and metalloproteinase domain-containing protein 9	1319000000	171
P16234	PDGFRA	Platelet-derived growth factor receptor alpha	1317800000	140
P23193	TCEA1	Transcription elongation factor A protein 1	1314100000	180
Q9NP79	VTA1	Vacuolar protein sorting-associated protein VTA1 homolog	1313100000	110
P14854	COX6B1	Cytochrome c oxidase subunit 6B1	1313000000	109
Q8N163	CCAR2	Cell cycle and apoptosis regulator protein 2	1311100000	129
P29992	GNA11	Guanine nucleotide-binding protein subunit alpha-11	1310600000	115
P04181	OAT	Ornithine aminotransferase, mitochondrial;Ornithine aminotransferase, hepatic form;Ornithine aminotransferase, renal form	1310200000	143
Q93050	ATP6V0A1	V-type proton ATPase 116 kDa subunit a isoform 1	1304200000	158
P63172	DYNLT1	Dynein light chain Tctex-type 1	1304100000	113
P26368	U2AF2	Splicing factor U2AF 65 kDa subunit	1303800000	158
P51665	PSMD7	26S proteasome non-ATPase regulatory subunit 7	1301500000	154
P42285	SKIV2L2	Superkiller viralicidic activity 2-like 2	1301400000	6
Q15041	ARL6IP1	ADP-ribosylation factor-like protein 6-interacting protein 1	1299100000	106
P61009	SPCS3	Signal peptidase complex subunit 3	1298900000	119
Q9HB40	SCPEP1	Retinoid-inducible serine carboxypeptidase	1296000000	122
P49321	NASP	Nuclear autoantigenic sperm protein	1293900000	156
P51911	CNN1	Calponin-1	1283400000	131
O95861	BPNT1	3(2),5-bisphosphate nucleotidase 1	1275000000	170
P01033	TIMP1	Metalloproteinase inhibitor 1	1273800000	112
O43143	DHX15	Pre-mRNA-splicing factor ATP-dependent RNA helicase DHX15	1272100000	189
O60884	DNAJA2	DnaJ homolog subfamily A member 2	1267700000	108
P22694	PRKACB	cAMP-dependent protein kinase catalytic subunit beta	1261000000	108
P09874	PARP1	Poly [ADP-ribose] polymerase 1	1259600000	128
Q15631	TSN	Translin	1257100000	94
P46937	YAP1	Transcriptional coactivator YAP1	1253300000	72
Q8TDX7	NEK7	Serine/threonine-protein kinase Nek7	1252200000	137
Q9H3S7	PTPN23	Tyrosine-protein phosphatase non-receptor type 23	1252100000	114
Q6AWC2	WWC2	Protein WWC2	1242700000	22
P22102	GART	Trifunctional purine biosynthetic protein adenosine-3;Phosphoribosylamine--glycine ligase;Phosphoribosylformylglycinamidine cyclo-ligase;Phosphoribosylglycinamide formyltransferase	1238400000	127
P08648	ITGA5	Integrin alpha-5;Integrin alpha-5 heavy chain;Integrin alpha-5 light chain	1234600000	146
O43765	SGTA	Small glutamine-rich tetratricopeptide repeat-containing protein alpha	1228500000	129
P42167;P42166	TMPO	Lamina-associated polypeptide 2, isoforms beta/gamma;Thymopoietin;Thymopentin;Lamina-associated polypeptide 2, isoform alpha;Thymopoietin;Thymopentin	1227400000	133
O15031	PLXNB2	Plexin-B2	1227000000	153
P09110	ACAA1	3-ketoacyl-CoA thiolase, peroxisomal	1226700000	118
Q7L5N1	COPS6	COP9 signalosome complex subunit 6	1220800000	175
Q92520	FAM3C	Protein FAM3C	1220100000	79
P43304	GPD2	Glycerol-3-phosphate dehydrogenase, mitochondrial	1211800000	148
Q9UI12	ATP6V1H	V-type proton ATPase subunit H	1211800000	132
Q9UKK9	NUDT5	ADP-sugar pyrophosphatase	1207900000	133
P48739	PITPNB	Phosphatidylinositol transfer protein beta isoform	1200200000	206
Q92791	LEPREL4	Synaptonemal complex protein SC65	1198900000	165
P00492	HPRT1	Hypoxanthine-guanine phosphoribosyltransferase	1196400000	157
O95202	LETM1	LETM1 and EF-hand domain-containing protein 1, mitochondrial	1195500000	110
Q9HD45	TM9SF3	Transmembrane 9 superfamily member 3	1195300000	135
Q9H7C4	SYNC	Syncoilin	1194600000	141
P53041	PPP5C	Serine/threonine-protein phosphatase 5	1190200000	114
Q9H9B4	SFXN1	Sideroflexin-1	1190200000	122
Q08209	PPP3CA	Serine/threonine-protein phosphatase 2B catalytic subunit alpha isoform	1189500000	166
Q8TED1	GPX8	Probable glutathione peroxidase 8	1187600000	140
P07741	APRT	Adenine phosphoribosyltransferase	1179800000	113
Q9UKM9	RALY	RNA-binding protein Raly	1179200000	158
P68402	PAFAH1B2	Platelet-activating factor acetylhydrolase IB subunit beta	1176400000	76
P53680	AP2S1	AP-2 complex subunit sigma	1172200000	80
Q03001	DST	Dystonin	1171000000	151
Q9Y285	FARSA	Phenylalanine--tRNA ligase alpha subunit	1170600000	118
P57088	TMEM33	Transmembrane protein 33	1168300000	65
P10301	RRAS	Ras-related protein R-Ras	1166500000	119
Q8TD19	NEK9	Serine/threonine-protein kinase Nek9	1165500000	147
O75937	DNAJC8	DnaJ homolog subfamily C member 8	1165200000	133
O60832	DKC1	H/ACA ribonucleoprotein complex subunit 4	1159500000	145
Q16134	ETFDH	Electron transfer flavoprotein-ubiquinone oxidoreductase, mitochondrial	1157900000	91
Q16775	HAGH	Hydroxyacylglutathione hydrolase, mitochondrial	1155500000	131
P18859	ATP5J	ATP synthase-coupling factor 6, mitochondrial	1154500000	69
O95168	NDUFB4	NADH dehydrogenase [ubiquinone] 1 beta subcomplex subunit 4	1153500000	102
Q96A65	EXOC4	Exocyst complex component 4	1151900000	151
Q9UBW8	COPS7A	COP9 signalosome complex subunit 7a	1146200000	152
Q96DG6	CMBL	Carboxymethylenebutenolidase homolog	1145800000	148
Q6GMV3	PTRHD1	Putative peptidyl-tRNA hydrolase PTRHD1	1145700000	109
O43747	AP1G1	AP-1 complex subunit gamma-1	1142400000	126
Q9UBQ7	GRHPR	Glyoxylate reductase/hydroxypyruvate reductase	1138700000	92
Q01433	AMPD2	AMP deaminase 2	1137200000	127
P18084	ITGB5	Integrin beta-5	1137000000	132
P25445	FAS	Tumor necrosis factor receptor superfamily member 6	1135600000	143
P10155	TROVE2	60 kDa SS-A/Ro ribonucleoprotein	1134200000	93
P12004	PCNA	Proliferating cell nuclear antigen	1131700000	74
O14907	TAX1BP3	Tax1-binding protein 3	1131000000	69
Q13620	CUL4B	Cullin-4B	1129500000	139
O14828	SCAMP3	Secretory carrier-associated membrane protein 3	1120500000	127
Q9NUP9	LIN7C	Protein lin-7 homolog C	1117200000	154
Q9H3P7	ACBD3	Golgi resident protein GCP60	1116900000	170
Q9UJW0	DCTN4	Dynactin subunit 4	1114300000	144
O95571	ETHE1	Persulfide dioxygenase ETHE1, mitochondrial	1113700000	87
Q9NW15	ANO10	Anoctamin-10	1113700000	101
O43768	ENSA	Alpha-endosulfine	1111900000	100
P08754	GNAI3	Guanine nucleotide-binding protein G(k) subunit alpha	1111100000	90
Q14165	MLEC	Malectin	1111100000	176
Q15363	TMED2	Transmembrane emp24 domain-containing protein 2	1109600000	90
Q9UHX1	PUF60	Poly(U)-binding-splicing factor PUF60	1109600000	132
Q9UJZ1	STOML2	Stomatin-like protein 2, mitochondrial	1104700000	150
Q15029	EFTUD2	116 kDa U5 small nuclear ribonucleoprotein component	1104300000	126
Q9Y3C6	PPIL1	Peptidyl-prolyl cis-trans isomerase-like 1	1104300000	99
Q13247	SRSF6	Serine/arginine-rich splicing factor 6	1104200000	149
Q86V81	ALYREF	THO complex subunit 4	1101200000	64
O15305	PMM2	Phosphomannomutase 2	1094300000	122
Q9UL25	RAB21	Ras-related protein Rab-21	1093500000	84
P07919	UQCRH	Cytochrome b-c1 complex subunit 6, mitochondrial	1093000000	41
P62877	RBX1	E3 ubiquitin-protein ligase RBX1;E3 ubiquitin-protein ligase RBX1, N-terminally processed	1092800000	95
P52566	ARHGDIB	Rho GDP-dissociation inhibitor 2	1088600000	61
Q86TX2;P49753	ACOT1;ACOT2	Acyl-coenzyme A thioesterase 1;Acyl-coenzyme A thioesterase 2, mitochondrial	1088600000	123
P55854	SUMO3	Small ubiquitin-related modifier 3	1087500000	52
Q92522	H1FX	Histone H1x	1087000000	77
Q9P299	COPZ2	Coatomer subunit zeta-2	1086500000	129
Q8N0X7	SPG20	Spartin	1084500000	83
Q53GG5	PDLIM3	PDZ and LIM domain protein 3	1082000000	57
O00505	KPNA3	Importin subunit alpha-4	1081900000	103
P35659	DEK	Protein DEK	1080400000	88
P05204	HMGN2	Non-histone chromosomal protein HMG-17	1080000000	23
Q13885	TUBB2A	Tubulin beta-2A chain	1079800000	71
Q9UNS2	COPS3	COP9 signalosome complex subunit 3	1079400000	95
Q27J81	INF2	Inverted formin-2	1078000000	107
Q7L523;Q5VZM2	RRAGA;RRAGB	Ras-related GTP-binding protein A;Ras-related GTP-binding protein B	1078000000	126
O15372	EIF3H	Eukaryotic translation initiation factor 3 subunit H	1073300000	62
Q6NVY1	HIBCH	3-hydroxyisobutyryl-CoA hydrolase, mitochondrial	1073300000	145
P22061	PCMT1	Protein-L-isoaspartate(D-aspartate) O-methyltransferase	1069800000	54
Q8N1F7	NUP93	Nuclear pore complex protein Nup93	1063900000	117
Q8IVM0	CCDC50	Coiled-coil domain-containing protein 50	1061400000	92
Q9UH62	ARMCX3	Armadillo repeat-containing X-linked protein 3	1060800000	107
P27658	COL8A1	Collagen alpha-1(VIII) chain;Vastatin	1060400000	73
Q9Y2A7	NCKAP1	Nck-associated protein 1	1053300000	150
Q96I99	SUCLG2	Succinyl-CoA ligase [GDP-forming] subunit beta, mitochondrial	1051900000	165
P30622	CLIP1	CAP-Gly domain-containing linker protein 1	1051100000	135
Q9BXS5	AP1M1	AP-1 complex subunit mu-1	1049400000	150
Q01469	FABP5	Fatty acid-binding protein, epidermal	1048300000	101
O76021	RSL1D1	Ribosomal L1 domain-containing protein 1	1046400000	74
O60437	PPL	Periplakin	1045300000	133
P08237	PFKM	ATP-dependent 6-phosphofructokinase, muscle type	1044200000	123
O95747	OXSR1	Serine/threonine-protein kinase OSR1	1041000000	117
P26447	S100A4	Protein S100-A4	1040000000	68
Q9P2X0	DPM3	Dolichol-phosphate mannosyltransferase subunit 3	1037700000	30
Q96RU3	FNBP1	Formin-binding protein 1	1037500000	24
Q9Y5X3	SNX5	Sorting nexin-5	1036100000	137
P21283	ATP6V1C1	V-type proton ATPase subunit C 1	1032300000	149
Q13242	SRSF9	Serine/arginine-rich splicing factor 9	1031900000	113
P29218	IMPA1	Inositol monophosphatase 1	1031300000	92
Q9HB90;Q9NQL2	RRAGC;RRAGD	Ras-related GTP-binding protein C;Ras-related GTP-binding protein D	1031300000	93
Q9GZT3	SLIRP	SRA stem-loop-interacting RNA-binding protein, mitochondrial	1031100000	77
Q9UL41	PNMA3	Paraneoplastic antigen Ma3	1030200000	37
P0DN79;P35520	CBS	Cystathionine beta-synthase	1030000000	140
Q9Y570	PPME1	Protein phosphatase methylesterase 1	1027600000	116
P05026	ATP1B1	Sodium/potassium-transporting ATPase subunit beta-1	1025700000	59
Q13636	RAB31	Ras-related protein Rab-31	1021300000	92
Q9UBT2	UBA2	SUMO-activating enzyme subunit 2	1021100000	131
O95182	NDUFA7	NADH dehydrogenase [ubiquinone] 1 alpha subcomplex subunit 7	1015400000	83
Q99519	NEU1	Sialidase-1	1014800000	92
Q15758	SLC1A5	Neutral amino acid transporter B(0)	1013600000	34
P63208	SKP1	S-phase kinase-associated protein 1	1012400000	72
Q14011	CIRBP	Cold-inducible RNA-binding protein	1010200000	119
P63279	UBE2I	SUMO-conjugating enzyme UBC9	1006800000	121
P56385	ATP5I	ATP synthase subunit e, mitochondrial	1002000000	76
Q9BT09	CNPY3	Protein canopy homolog 3	999860000	62
Q7Z3E5	ARMC9	LisH domain-containing protein ARMC9	998730000	122
Q14683	SMC1A	Structural maintenance of chromosomes protein 1A	997860000	76
P62993	GRB2	Growth factor receptor-bound protein 2	996430000	111
P06454	PTMA	Prothymosin alpha;Prothymosin alpha, N-terminally processed;Thymosin alpha-1	995010000	56
Q9ULC3	RAB23	Ras-related protein Rab-23	993580000	98
Q8IVL6	LEPREL2	Prolyl 3-hydroxylase 3	991880000	124
P20908	COL5A1	Collagen alpha-1(V) chain	986430000	100
Q96DB5	RMDN1	Regulator of microtubule dynamics protein 1	985350000	86
P28288	ABCD3	ATP-binding cassette sub-family D member 3	984350000	146
Q9Y6G9	DYNC1LI1	Cytoplasmic dynein 1 light intermediate chain 1	982470000	115
Q8IWA5	SLC44A2	Choline transporter-like protein 2	978590000	91
P61923	COPZ1	Coatomer subunit zeta-1	977870000	77
Q16836	HADH	Hydroxyacyl-coenzyme A dehydrogenase, mitochondrial	976510000	122
P17812	CTPS1	CTP synthase 1	976470000	157
Q9Y3Y2	CHTOP	Chromatin target of PRMT1 protein	975710000	62
P27708	CAD	CAD protein;Glutamine-dependent carbamoyl-phosphate synthase;Aspartate carbamoyltransferase;Dihydroorotase	974890000	168
Q9NZ08	ERAP1	Endoplasmic reticulum aminopeptidase 1	974660000	128
Q99447	PCYT2	Ethanolamine-phosphate cytidylyltransferase	973290000	143
O75477	ERLIN1	Erlin-1	973000000	101
Q9Y4G6	TLN2	Talin-2	971340000	91
P60033	CD81	CD81 antigen	965940000	38
Q9Y6H1;Q5T1J5	CHCHD2;CHCHD2P9	Coiled-coil-helix-coiled-coil-helix domain-containing protein 2;Putative coiled-coil-helix-coiled-coil-helix domain-containing protein CHCHD2P9, mitochondrial	965760000	110
O43813	LANCL1	LanC-like protein 1	959080000	149
Q15582	TGFBI	Transforming growth factor-beta-induced protein ig-h3	954650000	94
O14735	CDIPT	CDP-diacylglycerol--inositol 3-phosphatidyltransferase	954400000	59
P52630	STAT2	Signal transducer and activator of transcription 2	952710000	139
P67870	CSNK2B	Casein kinase II subunit beta	947730000	115
Q66K74	MAP1S	Microtubule-associated protein 1S;MAP1S heavy chain;MAP1S light chain	947170000	70
Q12965	MYO1E	Unconventional myosin-Ie	945350000	147
Q8TC12	RDH11	Retinol dehydrogenase 11	945130000	120
O15118	NPC1	Niemann-Pick C1 protein	944530000	88
Q9NZL9	MAT2B	Methionine adenosyltransferase 2 subunit beta	940640000	103
P46926	GNPDA1	Glucosamine-6-phosphate isomerase 1	939380000	111
P08574	CYC1	Cytochrome c1, heme protein, mitochondrial	938080000	120
Q9UHB9	SRP68	Signal recognition particle subunit SRP68	937500000	124
Q5SW79	CEP170	Centrosomal protein of 170 kDa	934610000	124
Q06136	KDSR	3-ketodihydrosphingosine reductase	933160000	44
Q9UM22	EPDR1	Mammalian ependymin-related protein 1	926060000	41
P11310	ACADM	Medium-chain specific acyl-CoA dehydrogenase, mitochondrial	925420000	125
P42229;P51692	STAT5A;STAT5B	Signal transducer and activator of transcription 5A;Signal transducer and activator of transcription 5B	923700000	69
P61081	UBE2M	NEDD8-conjugating enzyme Ubc12	921970000	72
O60831	PRAF2	PRA1 family protein 2	918970000	42
Q709C8	VPS13C	Vacuolar protein sorting-associated protein 13C	917330000	22
P67812;P0C7V7	SEC11A;SEC11B	Signal peptidase complex catalytic subunit SEC11A;Putative signal peptidase complex catalytic subunit SEC11B	916170000	44
Q8WXI9	GATAD2B	Transcriptional repressor p66-beta	915860000	26
P18031	PTPN1	Tyrosine-protein phosphatase non-receptor type 1	914590000	111
Q15738	NSDHL	Sterol-4-alpha-carboxylate 3-dehydrogenase, decarboxylating	914450000	134
Q96JJ7	TMX3	Protein disulfide-isomerase TMX3	913920000	78
Q13098	GPS1	COP9 signalosome complex subunit 1	912760000	103
Q9UGP8	SEC63	Translocation protein SEC63 homolog	911140000	130
P55263	ADK	Adenosine kinase	907180000	141
Q02750	MAP2K1	Dual specificity mitogen-activated protein kinase kinase 1	905450000	81
Q9Y5Z4	HEBP2	Heme-binding protein 2	904970000	99
P52306	RAP1GDS1	Rap1 GTPase-GDP dissociation stimulator 1	904910000	79
Q9HCE1	MOV10	Putative helicase MOV-10	904210000	53
Q8WXF1	PSPC1	Paraspeckle component 1	903110000	67
Q96CS3	FAF2	FAS-associated factor 2	903060000	107
Q14573	ITPR3	Inositol 1,4,5-trisphosphate receptor type 3	900710000	115
Q8WVJ2	NUDCD2	NudC domain-containing protein 2	899070000	79
P63165;G2XKQ0	SUMO1	Small ubiquitin-related modifier 1;Small ubiquitin-related modifier	898830000	72
O43301	HSPA12A	Heat shock 70 kDa protein 12A	897220000	130
Q86W92	PPFIBP1	Liprin-beta-1	896580000	98
Q15555	MAPRE2	Microtubule-associated protein RP/EB family member 2	895270000	64
Q15102	PAFAH1B3	Platelet-activating factor acetylhydrolase IB subunit gamma	894750000	112
P36941	LTBR	Tumor necrosis factor receptor superfamily member 3	894610000	12
Q14318	FKBP8	Peptidyl-prolyl cis-trans isomerase FKBP8	894000000	101
Q53EP0	FNDC3B	Fibronectin type III domain-containing protein 3B	893590000	88
Q9H6Z4	RANBP3	Ran-binding protein 3	893440000	133
Q9UHQ4	BCAP29	B-cell receptor-associated protein 29	891940000	103
P54252	ATXN3	Ataxin-3	889800000	40
Q9UBM7	DHCR7	7-dehydrocholesterol reductase	887000000	58
O00116	AGPS	Alkyldihydroxyacetonephosphate synthase, peroxisomal	882600000	119
Q2TAY7	SMU1	WD40 repeat-containing protein SMU1;WD40 repeat-containing protein SMU1, N-terminally processed	877970000	81
Q15819	UBE2V2	Ubiquitin-conjugating enzyme E2 variant 2	877950000	82
P41227	NAA10	N-alpha-acetyltransferase 10	876560000	68
O15212	PFDN6	Prefoldin subunit 6	876370000	91
P52594	AGFG1	Arf-GAP domain and FG repeat-containing protein 1	875680000	101
P51688	SGSH	N-sulphoglucosamine sulphohydrolase	872860000	99
O00469	PLOD2	Procollagen-lysine,2-oxoglutarate 5-dioxygenase 2	872560000	86
Q9UBY9	HSPB7	Heat shock protein beta-7	872400000	67
Q9H488	POFUT1	GDP-fucose protein O-fucosyltransferase 1	870180000	154
P28065	PSMB9	Proteasome subunit beta type-9	869800000	94
O00154	ACOT7	Cytosolic acyl coenzyme A thioester hydrolase	868500000	128
P32321	DCTD	Deoxycytidylate deaminase	868380000	69
Q9NZ01	TECR	Very-long-chain enoyl-CoA reductase	867690000	79
Q8NBX0	SCCPDH	Saccharopine dehydrogenase-like oxidoreductase	866960000	122
Q9H0U3	MAGT1	Magnesium transporter protein 1	865960000	88
P47712	PLA2G4A	Cytosolic phospholipase A2;Phospholipase A2;Lysophospholipase	865450000	103
P54709	ATP1B3	Sodium/potassium-transporting ATPase subunit beta-3	864380000	98
P62995	TRA2B	Transformer-2 protein homolog beta	862410000	60
Q8IZ83	ALDH16A1	Aldehyde dehydrogenase family 16 member A1	859920000	67
Q15286	RAB35	Ras-related protein Rab-35	857830000	97
Q969V3	NCLN	Nicalin	856800000	119
P17302	GJA1	Gap junction alpha-1 protein	855580000	45
Q7L014	DDX46	Probable ATP-dependent RNA helicase DDX46	855310000	87
Q96CG8	CTHRC1	Collagen triple helix repeat-containing protein 1	854900000	78
Q9UM54	MYO6	Unconventional myosin-VI	853940000	154
P48426	PIP4K2A	Phosphatidylinositol 5-phosphate 4-kinase type-2 alpha	853410000	96
Q9BVC6	TMEM109	Transmembrane protein 109	851130000	39
O75351	VPS4B	Vacuolar protein sorting-associated protein 4B	849710000	99
P49792	RANBP2	E3 SUMO-protein ligase RanBP2	849250000	106
Q10713	PMPCA	Mitochondrial-processing peptidase subunit alpha	848390000	70
Q9UFN0	NIPSNAP3A	Protein NipSnap homolog 3A	847460000	138
Q9UBE0	SAE1	SUMO-activating enzyme subunit 1;SUMO-activating enzyme subunit 1, N-terminally processed	847280000	81
P42574	CASP3	Caspase-3;Caspase-3 subunit p17;Caspase-3 subunit p12	846390000	63
Q9Y2Q5	LAMTOR2	Ragulator complex protein LAMTOR2	845880000	92
O75306	NDUFS2	NADH dehydrogenase [ubiquinone] iron-sulfur protein 2, mitochondrial	843020000	84
Q9NUM4	TMEM106B	Transmembrane protein 106B	841130000	81
Q08945	SSRP1	FACT complex subunit SSRP1	838420000	140
Q15424	SAFB	Scaffold attachment factor B1	837060000	97
Q9H0W5	CCDC8	Coiled-coil domain-containing protein 8	831880000	21
Q96C90	PPP1R14B	Protein phosphatase 1 regulatory subunit 14B	826800000	61
O14936	CASK	Peripheral plasma membrane protein CASK	825940000	74
Q9BU23	LMF2	Lipase maturation factor 2	825100000	74
P10321	HLA-C	HLA class I histocompatibility antigen, Cw-7 alpha chain	824370000	94
P51452	DUSP3	Dual specificity protein phosphatase 3	822480000	137
P61165	TMEM258	Transmembrane protein 258	821230000	79
Q9P0J0	NDUFA13	NADH dehydrogenase [ubiquinone] 1 alpha subcomplex subunit 13	820610000	61
Q9BZZ5	API5	Apoptosis inhibitor 5	818540000	104
P09234	SNRPC	U1 small nuclear ribonucleoprotein C	817750000	119
Q8WUW1	BRK1	Protein BRICK1	816530000	15
Q13228	SELENBP1	Selenium-binding protein 1	812030000	59
Q9NT62	ATG3	Ubiquitin-like-conjugating enzyme ATG3	810450000	55
Q96N66	MBOAT7	Lysophospholipid acyltransferase 7	809890000	85
P33527	ABCC1	Multidrug resistance-associated protein 1	808720000	139
Q8IXL7	MSRB3	Methionine-R-sulfoxide reductase B3	808230000	81
Q9NNW7	TXNRD2	Thioredoxin reductase 2, mitochondrial	807510000	91
P29373	CRABP2	Cellular retinoic acid-binding protein 2	803550000	14
P08294	SOD3	Extracellular superoxide dismutase [Cu-Zn]	803040000	107
P10515	DLAT	Dihydrolipoyllysine-residue acetyltransferase component of pyruvate dehydrogenase complex, mitochondrial	802790000	65
P54802	NAGLU	Alpha-N-acetylglucosaminidase;Alpha-N-acetylglucosaminidase 82 kDa form;Alpha-N-acetylglucosaminidase 77 kDa form	802380000	59
Q9NYL4	FKBP11	Peptidyl-prolyl cis-trans isomerase FKBP11	802030000	103
P30566	ADSL	Adenylosuccinate lyase	798930000	95
P56381;Q5VTU8	ATP5E;ATP5EP2	ATP synthase subunit epsilon, mitochondrial;ATP synthase subunit epsilon-like protein, mitochondrial	798060000	10
O14949	UQCRQ	Cytochrome b-c1 complex subunit 8	797410000	57
P49720	PSMB3	Proteasome subunit beta type-3	797350000	110
P61086	UBE2K	Ubiquitin-conjugating enzyme E2 K	794570000	94
Q8WVM8	SCFD1	Sec1 family domain-containing protein 1	793560000	100
Q7Z2W4	ZC3HAV1	Zinc finger CCCH-type antiviral protein 1	792840000	81
P31689	DNAJA1	DnaJ homolog subfamily A member 1	790070000	126
Q9C0H2	TTYH3	Protein tweety homolog 3	788260000	60
Q9Y4F1	FARP1	FERM, RhoGEF and pleckstrin domain-containing protein 1	788200000	64
Q9HAV7	GRPEL1	GrpE protein homolog 1, mitochondrial	787920000	94
P62312	LSM6	U6 snRNA-associated Sm-like protein LSm6	787780000	95
Q8NDI1	EHBP1	EH domain-binding protein 1	787390000	32
P52815	MRPL12	39S ribosomal protein L12, mitochondrial	787320000	86
Q9HAV0	GNB4	Guanine nucleotide-binding protein subunit beta-4	787150000	45
O94973	AP2A2	AP-2 complex subunit alpha-2	785770000	113
P52943	CRIP2	Cysteine-rich protein 2	785300000	81
Q9NRY6	PLSCR3	Phospholipid scramblase 3	784210000	37
Q9UKK3	PARP4	Poly [ADP-ribose] polymerase 4	780730000	82
Q8TAD7	OCC1	Overexpressed in colon carcinoma 1 protein	777650000	81
Q9UBB6	NCDN	Neurochondrin	777150000	26
P42126	ECI1	Enoyl-CoA delta isomerase 1, mitochondrial	777120000	128
Q9UQN3	CHMP2B	Charged multivesicular body protein 2b	776720000	69
Q9H832	UBE2Z	Ubiquitin-conjugating enzyme E2 Z	775920000	95
P20020	ATP2B1	Plasma membrane calcium-transporting ATPase 1	775120000	131
Q9NP72	RAB18	Ras-related protein Rab-18	773230000	105
P36551	CPOX	Oxygen-dependent coproporphyrinogen-III oxidase, mitochondrial	772390000	98
P15848	ARSB	Arylsulfatase B	772350000	68
Q9NQR4	NIT2	Omega-amidase NIT2	771490000	96
P36405	ARL3	ADP-ribosylation factor-like protein 3	771430000	65
Q5VT25	CDC42BPA	Serine/threonine-protein kinase MRCK alpha	770060000	20
O75844	ZMPSTE24	CAAX prenyl protease 1 homolog	763720000	112
P23219	PTGS1	Prostaglandin G/H synthase 1	762810000	73
Q9BTU6	PI4K2A	Phosphatidylinositol 4-kinase type 2-alpha	760360000	66
P62072	TIMM10	Mitochondrial import inner membrane translocase subunit Tim10	759610000	84
Q4V9L6	TMEM119	Transmembrane protein 119	755590000	64
Q9Y639	NPTN	Neuroplastin	753220000	62
Q99471	PFDN5	Prefoldin subunit 5	751550000	72
Q9Y263	PLAA	Phospholipase A-2-activating protein	751340000	83
P05386	RPLP1	60S acidic ribosomal protein P1	749650000	39
Q9UH99	SUN2	SUN domain-containing protein 2	748540000	50
Q8WZ42	TTN	Titin	748260000	47
Q8NE86	MCU	Calcium uniporter protein, mitochondrial	747410000	117
P05090	APOD	Apolipoprotein D	747010000	65
Q13151	HNRNPA0	Heterogeneous nuclear ribonucleoprotein A0	746010000	97
Q92626	PXDN	Peroxidasin homolog	745910000	125
Q9H1E3	NUCKS1	Nuclear ubiquitous casein and cyclin-dependent kinase substrate 1	745850000	92
Q9NR56	MBNL1	Muscleblind-like protein 1	745610000	36
Q96IJ6	GMPPA	Mannose-1-phosphate guanyltransferase alpha	743430000	127
Q9P2T1	GMPR2	GMP reductase 2	741280000	67
O95777	LSM8	U6 snRNA-associated Sm-like protein LSm8	740790000	51
O75521	ECI2	Enoyl-CoA delta isomerase 2, mitochondrial	739390000	89
Q07157	TJP1	Tight junction protein ZO-1	738750000	41
P62314	SNRPD1	Small nuclear ribonucleoprotein Sm D1	737820000	50
Q96CM8	ACSF2	Acyl-CoA synthetase family member 2, mitochondrial	737610000	87
A0AVT1	UBA6	Ubiquitin-like modifier-activating enzyme 6	736560000	79
P48507	GCLM	Glutamate--cysteine ligase regulatory subunit	734400000	62
P12277	CKB	Creatine kinase B-type	734100000	68
Q96C19	EFHD2	EF-hand domain-containing protein D2	733470000	169
Q15843	NEDD8	NEDD8	728670000	63
Q92629	SGCD	Delta-sarcoglycan	726840000	102
P11117	ACP2	Lysosomal acid phosphatase	726610000	88
Q8N183	NDUFAF2	Mimitin, mitochondrial	725830000	11
Q8WXH0	SYNE2	Nesprin-2	725570000	9
Q9NUQ6	SPATS2L	SPATS2-like protein	724760000	112
Q9UKV3	ACIN1	Apoptotic chromatin condensation inducer in the nucleus	724610000	100
Q0VGL1	LAMTOR4	Ragulator complex protein LAMTOR4;Ragulator complex protein LAMTOR4, N-terminally processed	721860000	30
P15289	ARSA	Arylsulfatase A;Arylsulfatase A component B;Arylsulfatase A component C	721550000	105
Q92542	NCSTN	Nicastrin	720220000	77
P51809	VAMP7	Vesicle-associated membrane protein 7	719740000	118
O96000	NDUFB10	NADH dehydrogenase [ubiquinone] 1 beta subcomplex subunit 10	719470000	86
P01130	LDLR	Low-density lipoprotein receptor	716730000	55
P13284	IFI30	Gamma-interferon-inducible lysosomal thiol reductase	716030000	32
P05067	APP	Amyloid beta A4 protein;N-APP;Soluble APP-alpha;Soluble APP-beta;C99;Beta-amyloid protein 42;Beta-amyloid protein 40;C83;P3(42);P3(40);C80;Gamma-secretase C-terminal fragment 59;Gamma-secretase C-terminal fragment 57;Gamma-secretase C-terminal fragment 50;C31	715350000	64
Q5T4B2	CERCAM	Probable inactive glycosyltransferase 25 family member 3	713420000	127
P0DPI2;A0A0B4J2D5	GATD3	Glutamine amidotransferase-like class 1 domain-containing protein 3, mitochondrial	712620000	83
Q969T9	WBP2	WW domain-binding protein 2	708060000	65
P20933	AGA	N(4)-(beta-N-acetylglucosaminyl)-L-asparaginase;Glycosylasparaginase alpha chain;Glycosylasparaginase beta chain	707460000	68
Q9BRP8	WIBG	Partner of Y14 and mago	707440000	97
P08253	MMP2	72 kDa type IV collagenase;PEX	706950000	91
Q99747	NAPG	Gamma-soluble NSF attachment protein	706090000	89
P56134	ATP5J2	ATP synthase subunit f, mitochondrial	706060000	96
O95197	RTN3	Reticulon-3	705990000	62
Q9BY32	ITPA	Inosine triphosphate pyrophosphatase	705490000	63
O43854	EDIL3	EGF-like repeat and discoidin I-like domain-containing protein 3	705410000	63
Q16774	GUK1	Guanylate kinase	704100000	85
Q5T1M5	FKBP15	FK506-binding protein 15	703880000	107
P35442	THBS2	Thrombospondin-2	701640000	39
Q9HD20	ATP13A1	Manganese-transporting ATPase 13A1	701280000	72
Q14257	RCN2	Reticulocalbin-2	699680000	60
O60869	EDF1	Endothelial differentiation-related factor 1	698910000	86
Q86VV8	RTTN	Rotatin	698480000	23
Q6PIU2	NCEH1	Neutral cholesterol ester hydrolase 1	698200000	82
P03928	MT-ATP8	ATP synthase protein 8	697310000	36
P63096	GNAI1	Guanine nucleotide-binding protein G(i) subunit alpha-1	697190000	43
Q96P70	IPO9	Importin-9	696930000	76
Q01085	TIAL1	Nucleolysin TIAR	696880000	48
Q71UI9;P0C0S5	H2AFV;H2AFZ	Histone H2A.V;Histone H2A.Z	696070000	57
Q9UNE7	STUB1	E3 ubiquitin-protein ligase CHIP	696050000	86
P61006	RAB8A	Ras-related protein Rab-8A	695020000	55
P49585	PCYT1A	Choline-phosphate cytidylyltransferase A	694900000	98
P24928	POLR2A	DNA-directed RNA polymerase II subunit RPB1	690680000	4
Q9UKX5	ITGA11	Integrin alpha-11	690460000	74
O00622	CYR61	Protein CYR61	689870000	106
Q8WWI5	SLC44A1	Choline transporter-like protein 1	689560000	53
O95299	NDUFA10	NADH dehydrogenase [ubiquinone] 1 alpha subcomplex subunit 10, mitochondrial	688560000	108
Q9UP95	SLC12A4	Solute carrier family 12 member 4	687870000	55
Q92538	GBF1	Golgi-specific brefeldin A-resistance guanine nucleotide exchange factor 1	684530000	84
P05106	ITGB3	Integrin beta-3	683260000	76
Q9UDY2	TJP2	Tight junction protein ZO-2	682650000	64
P62330	ARF6	ADP-ribosylation factor 6	681430000	50
P08243	ASNS	Asparagine synthetase [glutamine-hydrolyzing]	681220000	67
Q13308	PTK7	Inactive tyrosine-protein kinase 7	679610000	78
Q5TZA2;Q8IVE0	CROCC;CROCCP3	Rootletin;Putative ciliary rootlet coiled-coil protein-like 2 protein	679560000	40
Q15642	TRIP10	Cdc42-interacting protein 4	679230000	52
Q9NR50	EIF2B3	Translation initiation factor eIF-2B subunit gamma	678810000	72
P22033	MUT	Methylmalonyl-CoA mutase, mitochondrial	677680000	109
Q9Y6E0;Q9P289	STK24;STK26	Serine/threonine-protein kinase 24;Serine/threonine-protein kinase 24 36 kDa subunit;Serine/threonine-protein kinase 24 12 kDa subunit;Serine/threonine-protein kinase 26	676030000	100
Q96B97	SH3KBP1	SH3 domain-containing kinase-binding protein 1	673750000	66
Q16795	NDUFA9	NADH dehydrogenase [ubiquinone] 1 alpha subcomplex subunit 9, mitochondrial	673290000	109
P62837;P61077	UBE2D2;UBE2D3	Ubiquitin-conjugating enzyme E2 D2;Ubiquitin-conjugating enzyme E2 D3	673090000	50
Q9H3H3	C11orf68	UPF0696 protein C11orf68	672720000	55
Q92544	TM9SF4	Transmembrane 9 superfamily member 4	671710000	72
Q9H845	ACAD9	Acyl-CoA dehydrogenase family member 9, mitochondrial	671260000	41
Q9BVG4	PBDC1	Protein PBDC1	670320000	60
P09488;Q03013	GSTM1;GSTM4	Glutathione S-transferase Mu 1;Glutathione S-transferase Mu 4	670100000	73
O00754	MAN2B1	Lysosomal alpha-mannosidase;Lysosomal alpha-mannosidase A peptide;Lysosomal alpha-mannosidase B peptide;Lysosomal alpha-mannosidase C peptide;Lysosomal alpha-mannosidase D peptide;Lysosomal alpha-mannosidase E peptide	669690000	96
O00193	SMAP	Small acidic protein	669620000	79
Q9Y4E8	USP15	Ubiquitin carboxyl-terminal hydrolase 15	669370000	119
O14744	PRMT5	Protein arginine N-methyltransferase 5;Protein arginine N-methyltransferase 5, N-terminally processed	668740000	73
P14406	COX7A2	Cytochrome c oxidase subunit 7A2, mitochondrial	666310000	26
Q14155	ARHGEF7	Rho guanine nucleotide exchange factor 7	665780000	62
O00273	DFFA	DNA fragmentation factor subunit alpha	665590000	110
P35914	HMGCL	Hydroxymethylglutaryl-CoA lyase, mitochondrial	665520000	78
Q15020	SART3	Squamous cell carcinoma antigen recognized by T-cells 3	665460000	61
Q14232	EIF2B1	Translation initiation factor eIF-2B subunit alpha	663540000	54
O15127	SCAMP2	Secretory carrier-associated membrane protein 2	661950000	80
Q9BTT0	ANP32E	Acidic leucine-rich nuclear phosphoprotein 32 family member E	659670000	36
P63098	PPP3R1	Calcineurin subunit B type 1	659630000	20
Q9Y646	CPQ	Carboxypeptidase Q	657170000	79
Q92878	RAD50	DNA repair protein RAD50	655030000	69
O95819	MAP4K4	Mitogen-activated protein kinase kinase kinase kinase 4	653810000	82
Q96T51	RUFY1	RUN and FYVE domain-containing protein 1	651590000	94
P27216	ANXA13	Annexin A13	650340000	38
Q9UHY1	NRBP1	Nuclear receptor-binding protein	649960000	59
O75494	SRSF10	Serine/arginine-rich splicing factor 10	648770000	64
Q96IX5	USMG5	Up-regulated during skeletal muscle growth protein 5	648410000	81
O15269	SPTLC1	Serine palmitoyltransferase 1	646290000	49
P49750	YLPM1	YLP motif-containing protein 1	645240000	73
Q9H3U1	UNC45A	Protein unc-45 homolog A	643560000	54
Q9Y6M9	NDUFB9	NADH dehydrogenase [ubiquinone] 1 beta subcomplex subunit 9	642780000	112
Q6S8J3;P0CG38;A5A3E0;P0CG39	POTEE;POTEI;POTEF;POTEJ	POTE ankyrin domain family member E;POTE ankyrin domain family member I;POTE ankyrin domain family member F;POTE ankyrin domain family member J	642400000	72
Q9NQ88	TIGAR	Fructose-2,6-bisphosphatase TIGAR	637940000	53
O60238	BNIP3L	BCL2/adenovirus E1B 19 kDa protein-interacting protein 3-like	636880000	56
Q9H4G4	GLIPR2	Golgi-associated plant pathogenesis-related protein 1	636110000	71
Q9Y2G5	POFUT2	GDP-fucose protein O-fucosyltransferase 2	634660000	71
Q9UDT6	CLIP2	CAP-Gly domain-containing linker protein 2	632090000	46
Q9Y608	LRRFIP2	Leucine-rich repeat flightless-interacting protein 2	631340000	74
Q14498	RBM39	RNA-binding protein 39	631300000	94
Q92890	UFD1L	Ubiquitin fusion degradation protein 1 homolog	628380000	46
Q07021	C1QBP	Complement component 1 Q subcomponent-binding protein, mitochondrial	625630000	76
Q16718	NDUFA5	NADH dehydrogenase [ubiquinone] 1 alpha subcomplex subunit 5	625390000	56
P05114	HMGN1	Non-histone chromosomal protein HMG-14	625000000	43
O15533	TAPBP	Tapasin	624780000	61
P19404	NDUFV2	NADH dehydrogenase [ubiquinone] flavoprotein 2, mitochondrial	622040000	45
Q00169	PITPNA	Phosphatidylinositol transfer protein alpha isoform	618280000	68
P30038	ALDH4A1	Delta-1-pyrroline-5-carboxylate dehydrogenase, mitochondrial	615930000	73
P84085	ARF5	ADP-ribosylation factor 5	614660000	68
Q6YP21	CCBL2	Kynurenine--oxoglutarate transaminase 3	613600000	64
Q9P2R3	ANKFY1	Rabankyrin-5	612350000	89
P61289	PSME3	Proteasome activator complex subunit 3	612220000	57
Q969M3	YIPF5	Protein YIPF5	610090000	48
P06132	UROD	Uroporphyrinogen decarboxylase	610040000	102
Q8TBC4	UBA3	NEDD8-activating enzyme E1 catalytic subunit	608150000	88
O00483	NDUFA4	Cytochrome c oxidase subunit NDUFA4	607810000	54
P33121	ACSL1	Long-chain-fatty-acid--CoA ligase 1	606760000	78
Q15836;P63027	VAMP3;VAMP2	Vesicle-associated membrane protein 3;Vesicle-associated membrane protein 2	606440000	61
Q92572	AP3S1	AP-3 complex subunit sigma-1	605880000	91
Q9HCU5	PREB	Prolactin regulatory element-binding protein	603900000	104
O00629	KPNA4	Importin subunit alpha-3	602140000	50
Q7RTV0	PHF5A	PHD finger-like domain-containing protein 5A	601730000	70
Q15274	QPRT	Nicotinate-nucleotide pyrophosphorylase [carboxylating]	601690000	75
Q6UB35	MTHFD1L	Monofunctional C1-tetrahydrofolate synthase, mitochondrial	601670000	72
Q92905	COPS5	COP9 signalosome complex subunit 5	601560000	76
Q16513	PKN2	Serine/threonine-protein kinase N2	600700000	11
P30419	NMT1	Glycylpeptide N-tetradecanoyltransferase 1	598320000	57
Q9BTZ2;P0CG22	DHRS4;DHRS4L1	Dehydrogenase/reductase SDR family member 4;Putative dehydrogenase/reductase SDR family member 4-like 1	597890000	54
O75431	MTX2	Metaxin-2	597690000	79
P52789	HK2	Hexokinase-2	597200000	54
Q9H270	VPS11	Vacuolar protein sorting-associated protein 11 homolog	596420000	99
P01116;P01111	KRAS;NRAS	GTPase KRas;GTPase KRas, N-terminally processed;GTPase NRas	592300000	39
P20337	RAB3B	Ras-related protein Rab-3B	591860000	48
Q9BV57	ADI1	1,2-dihydroxy-3-keto-5-methylthiopentene dioxygenase	591750000	85
O43504	LAMTOR5	Ragulator complex protein LAMTOR5	591720000	42
P61758	VBP1	Prefoldin subunit 3	588890000	61
Q16864	ATP6V1F	V-type proton ATPase subunit F	588080000	59
O60762	DPM1	Dolichol-phosphate mannosyltransferase subunit 1	586390000	28
P16403	HIST1H1C	Histone H1.2	585830000	38
Q86UU1	PHLDB1	Pleckstrin homology-like domain family B member 1	585670000	76
Q15257	PPP2R4	Serine/threonine-protein phosphatase 2A activator	585410000	75
P20645	M6PR	Cation-dependent mannose-6-phosphate receptor	585350000	59
P17405	SMPD1	Sphingomyelin phosphodiesterase	584330000	64
Q13907	IDI1	Isopentenyl-diphosphate Delta-isomerase 1	583790000	54
O43681	ASNA1	ATPase ASNA1	582990000	92
Q6NUQ4	TMEM214	Transmembrane protein 214	580940000	98
O14672	ADAM10	Disintegrin and metalloproteinase domain-containing protein 10	579450000	93
Q9NZZ3	CHMP5	Charged multivesicular body protein 5	578450000	50
Q86U42	PABPN1	Polyadenylate-binding protein 2	577690000	7
Q9GZZ1	NAA50	N-alpha-acetyltransferase 50	576130000	57
Q96CT7	CCDC124	Coiled-coil domain-containing protein 124	573630000	87
P61225;Q9Y3L5;P10114	RAP2B;RAP2C;RAP2A	Ras-related protein Rap-2b;Ras-related protein Rap-2c;Ras-related protein Rap-2a	573270000	43
Q15042	RAB3GAP1	Rab3 GTPase-activating protein catalytic subunit	571130000	72
Q6P5R6	RPL22L1	60S ribosomal protein L22-like 1	570280000	45
Q9UQ03	CORO2B	Coronin-2B	569900000	59
P25116	F2R	Proteinase-activated receptor 1	569310000	76
Q9UQE7	SMC3	Structural maintenance of chromosomes protein 3	569160000	83
Q9Y5S1	TRPV2	Transient receptor potential cation channel subfamily V member 2	569130000	74
P24666	ACP1	Low molecular weight phosphotyrosine protein phosphatase	568450000	77
O15027	SEC16A	Protein transport protein Sec16A	566550000	90
O76003	GLRX3	Glutaredoxin-3	565510000	58
P00491	PNP	Purine nucleoside phosphorylase	565240000	84
Q00577	PURA	Transcriptional activator protein Pur-alpha	563090000	52
Q8TAT6	NPLOC4	Nuclear protein localization protein 4 homolog	561860000	82
Q03405	PLAUR	Urokinase plasminogen activator surface receptor	561790000	43
P61011	SRP54	Signal recognition particle 54 kDa protein	561570000	37
P42226	STAT6	Signal transducer and activator of transcription 6	561240000	84
Q9Y287	ITM2B	Integral membrane protein 2B;BRI2, membrane form;BRI2 intracellular domain;BRI2C, soluble form;Bri23 peptide	560820000	60
Q7Z739;Q9BYJ9	YTHDF3;YTHDF1	YTH domain-containing family protein 3;YTH domain-containing family protein 1	557960000	57
Q99470	SDF2	Stromal cell-derived factor 2	557250000	56
Q9NRP0	OSTC	Oligosaccharyltransferase complex subunit OSTC	556820000	41
P00167	CYB5A	Cytochrome b5	556420000	81
O43617	TRAPPC3	Trafficking protein particle complex subunit 3	555730000	38
O14578	CIT	Citron Rho-interacting kinase	555040000	11
Q13617	CUL2	Cullin-2	553600000	60
Q8IVF2	AHNAK2	Protein AHNAK2	553430000	75
Q9HAT2	SIAE	Sialate O-acetylesterase	552790000	56
O75880	SCO1	Protein SCO1 homolog, mitochondrial	551970000	62
Q13637	RAB32	Ras-related protein Rab-32	551460000	91
P49915	GMPS	GMP synthase [glutamine-hydrolyzing]	550360000	93
Q12959	DLG1	Disks large homolog 1	550330000	21
Q9NV70	EXOC1	Exocyst complex component 1	549970000	59
Q13526	PIN1	Peptidyl-prolyl cis-trans isomerase NIMA-interacting 1	548410000	59
O95218	ZRANB2	Zinc finger Ran-binding domain-containing protein 2	548120000	79
Q96DZ1	ERLEC1	Endoplasmic reticulum lectin 1	547750000	16
P08493	MGP	Matrix Gla protein	547460000	50
Q8NFQ8	TOR1AIP2	Torsin-1A-interacting protein 2	547030000	58
Q9BQE3	TUBA1C	Tubulin alpha-1C chain	546550000	50
Q5JRA6	MIA3	Melanoma inhibitory activity protein 3	545930000	57
P42892	ECE1	Endothelin-converting enzyme 1	543590000	93
Q9Y5J7	TIMM9	Mitochondrial import inner membrane translocase subunit Tim9	543270000	59
Q96SL4	GPX7	Glutathione peroxidase 7	543130000	31
Q14344	GNA13	Guanine nucleotide-binding protein subunit alpha-13	542160000	62
A6NCE7;Q9GZQ8	MAP1LC3B2;MAP1LC3B	Microtubule-associated proteins 1A/1B light chain 3 beta 2;Microtubule-associated proteins 1A/1B light chain 3B	541430000	38
Q9ULZ3	PYCARD	Apoptosis-associated speck-like protein containing a CARD	540250000	72
Q9NX46	ADPRHL2	Poly(ADP-ribose) glycohydrolase ARH3	538970000	89
Q92466	DDB2	DNA damage-binding protein 2	536620000	38
Q4KMQ2	ANO6	Anoctamin-6	535160000	55
P56199	ITGA1	Integrin alpha-1	534730000	56
Q9Y2V2	CARHSP1	Calcium-regulated heat stable protein 1	534620000	38
P14927	UQCRB	Cytochrome b-c1 complex subunit 7	533820000	90
Q9NUJ1	ABHD10	Mycophenolic acid acyl-glucuronide esterase, mitochondrial	533650000	46
O95232	LUC7L3	Luc7-like protein 3	533430000	83
Q93009	USP7	Ubiquitin carboxyl-terminal hydrolase 7	532790000	27
Q15126	PMVK	Phosphomevalonate kinase	531170000	51
P07947	YES1	Tyrosine-protein kinase Yes	530820000	43
Q16539	MAPK14	Mitogen-activated protein kinase 14	530090000	58
O60784	TOM1	Target of Myb protein 1	529250000	93
P41567;O60739	EIF1;EIF1B	Eukaryotic translation initiation factor 1;Eukaryotic translation initiation factor 1b	525490000	73
Q96C86	DCPS	m7GpppX diphosphatase	525330000	64
P62310	LSM3	U6 snRNA-associated Sm-like protein LSm3	524100000	49
Q86V48	LUZP1	Leucine zipper protein 1	523560000	74
Q8NFW8	CMAS	N-acylneuraminate cytidylyltransferase	521750000	52
Q9HA64	FN3KRP	Ketosamine-3-kinase	521270000	56
O43592	XPOT	Exportin-T	520730000	81
Q86VS8	HOOK3	Protein Hook homolog 3	520420000	55
Q15006	EMC2	ER membrane protein complex subunit 2	520030000	75
Q76M96	CCDC80	Coiled-coil domain-containing protein 80	520000000	33
O95573	ACSL3	Long-chain-fatty-acid--CoA ligase 3	519810000	66
P21980	TGM2	Protein-glutamine gamma-glutamyltransferase 2	519770000	47
Q6NXS1;P41236	PPP1R2P3;PPP1R2	Protein phosphatase inhibitor 2-like protein 3;Protein phosphatase inhibitor 2	519630000	85
Q8N6H7	ARFGAP2	ADP-ribosylation factor GTPase-activating protein 2	519530000	98
Q6DKJ4	NXN	Nucleoredoxin	519290000	76
Q9H425	C1orf198	Uncharacterized protein C1orf198	519050000	43
Q13033	STRN3	Striatin-3	518970000	87
O15498	YKT6	Synaptobrevin homolog YKT6	518940000	75
Q9Y5L4	TIMM13	Mitochondrial import inner membrane translocase subunit Tim13	517740000	59
O95980	RECK	Reversion-inducing cysteine-rich protein with Kazal motifs	516040000	81
Q13363	CTBP1	C-terminal-binding protein 1	515530000	54
P53367	ARFIP1	Arfaptin-1	513200000	52
Q8NBL1	POGLUT1	Protein O-glucosyltransferase 1	510430000	71
Q14938;Q12857	NFIX;NFIA	Nuclear factor 1 X-type;Nuclear factor 1 A-type	509160000	49
O75400	PRPF40A	Pre-mRNA-processing factor 40 homolog A	508280000	70
Q9NP97;Q8TF09	DYNLRB1;DYNLRB2	Dynein light chain roadblock-type 1;Dynein light chain roadblock-type 2	506730000	71
Q8TDZ2	MICAL1	Protein-methionine sulfoxide oxidase MICAL1	506510000	64
P53801	PTTG1IP	Pituitary tumor-transforming gene 1 protein-interacting protein	505600000	65
Q5TAQ9	DCAF8	DDB1- and CUL4-associated factor 8	504990000	48
Q16740	CLPP	ATP-dependent Clp protease proteolytic subunit, mitochondrial	504960000	17
Q9Y5B9	SUPT16H	FACT complex subunit SPT16	503450000	67
Q5ZPR3	CD276	CD276 antigen	503030000	95
Q9H307	PNN	Pinin	501670000	69
O43432	EIF4G3	Eukaryotic translation initiation factor 4 gamma 3	500930000	61
P14735	IDE	Insulin-degrading enzyme	500530000	55
Q7Z406	MYH14	Myosin-14	499970000	43
Q96AB3	ISOC2	Isochorismatase domain-containing protein 2, mitochondrial	499590000	30
Q9C0E8	LNP	Protein lunapark	499170000	80
Q96RF0	SNX18	Sorting nexin-18	497530000	49
O75891	ALDH1L1	Cytosolic 10-formyltetrahydrofolate dehydrogenase	496780000	49
Q8NC56	LEMD2	LEM domain-containing protein 2	496310000	52
O43657	TSPAN6	Tetraspanin-6	494920000	38
Q6PKG0	LARP1	La-related protein 1	493810000	64
O94906	PRPF6	Pre-mRNA-processing factor 6	493160000	32
Q9NS69	TOMM22	Mitochondrial import receptor subunit TOM22 homolog	492450000	59
O43324	EEF1E1	Eukaryotic translation elongation factor 1 epsilon-1	491620000	48
Q99816	TSG101	Tumor susceptibility gene 101 protein	488720000	53
Q9H8Y8	GORASP2	Golgi reassembly-stacking protein 2	488100000	69
Q9NZ45	CISD1	CDGSH iron-sulfur domain-containing protein 1	487000000	77
Q2M389	KIAA1033	WASH complex subunit 7	486120000	77
P15927	RPA2	Replication protein A 32 kDa subunit	485660000	46
O00217	NDUFS8	NADH dehydrogenase [ubiquinone] iron-sulfur protein 8, mitochondrial	482660000	85
Q9H1K1	ISCU	Iron-sulfur cluster assembly enzyme ISCU, mitochondrial	482520000	94
Q9BVP2	GNL3	Guanine nucleotide-binding protein-like 3	480900000	26
Q16630	CPSF6	Cleavage and polyadenylation specificity factor subunit 6	480810000	88
O14495	PPAP2B	Lipid phosphate phosphohydrolase 3	476930000	44
P78318	IGBP1	Immunoglobulin-binding protein 1	476710000	67
P09012	SNRPA	U1 small nuclear ribonucleoprotein A	476470000	64
P38571	LIPA	Lysosomal acid lipase/cholesteryl ester hydrolase	476170000	47
Q6EMK4	VASN	Vasorin	475470000	49
Q53H96	PYCRL	Pyrroline-5-carboxylate reductase 3	474970000	73
Q9H173	SIL1	Nucleotide exchange factor SIL1	474210000	28
Q9H3Z4	DNAJC5	DnaJ homolog subfamily C member 5	474210000	56
Q9H8S9	MOB1A	MOB kinase activator 1A	472620000	56
Q96KN7	RPGRIP1	X-linked retinitis pigmentosa GTPase regulator-interacting protein 1	471550000	7
O60504	SORBS3	Vinexin	471240000	44
Q8TCT8	SPPL2A	Signal peptide peptidase-like 2A	470990000	40
O15258	RER1	Protein RER1	469590000	65
Q14699	RFTN1	Raftlin	467250000	49
Q9Y2R0	COA3	Cytochrome c oxidase assembly factor 3 homolog, mitochondrial	465270000	42
P45877	PPIC	Peptidyl-prolyl cis-trans isomerase C	465230000	68
O15321	TM9SF1	Transmembrane 9 superfamily member 1	464230000	42
Q9BUN8	DERL1	Derlin-1	463180000	52
Q15477	SKIV2L	Helicase SKI2W	462450000	60
Q9H694	BICC1	Protein bicaudal C homolog 1	461480000	87
O75569	PRKRA	Interferon-inducible double-stranded RNA-dependent protein kinase activator A	460940000	51
O00391	QSOX1	Sulfhydryl oxidase 1	460880000	83
Q6UW02	CYP20A1	Cytochrome P450 20A1	460300000	43
P51397	DAP	Death-associated protein 1	459230000	18
Q567U6	CCDC93	Coiled-coil domain-containing protein 93	458590000	72
Q14161	GIT2	ARF GTPase-activating protein GIT2	458450000	92
Q15428	SF3A2	Splicing factor 3A subunit 2	457940000	19
O43633	CHMP2A	Charged multivesicular body protein 2a	457680000	70
Q9HCC0	MCCC2	Methylcrotonoyl-CoA carboxylase beta chain, mitochondrial	457560000	52
P49902	NT5C2	Cytosolic purine 5-nucleotidase	456620000	67
P19525	EIF2AK2	Interferon-induced, double-stranded RNA-activated protein kinase	456390000	73
P05997	COL5A2	Collagen alpha-2(V) chain	454800000	71
P43155	CRAT	Carnitine O-acetyltransferase	454530000	18
Q96G03	PGM2	Phosphoglucomutase-2	453460000	62
Q9Y450	HBS1L	HBS1-like protein	453360000	78
Q9H008	LHPP	Phospholysine phosphohistidine inorganic pyrophosphate phosphatase	453180000	37
O60826	CCDC22	Coiled-coil domain-containing protein 22	453010000	27
Q9UGI8	TES	Testin	452890000	64
O15126	SCAMP1	Secretory carrier-associated membrane protein 1	451630000	84
Q96DI7	SNRNP40	U5 small nuclear ribonucleoprotein 40 kDa protein	450990000	47
Q99615	DNAJC7	DnaJ homolog subfamily C member 7	450540000	47
Q14738	PPP2R5D	Serine/threonine-protein phosphatase 2A 56 kDa regulatory subunit delta isoform	450480000	31
P98095	FBLN2	Fibulin-2	450100000	62
P0CW20;P0CW19	LIMS3L;LIMS3	LIM and senescent cell antigen-like-containing domain protein 3-like;LIM and senescent cell antigen-like-containing domain protein 3	448290000	49
O43920	NDUFS5	NADH dehydrogenase [ubiquinone] iron-sulfur protein 5	447150000	81
Q9Y2H0	DLGAP4	Disks large-associated protein 4	446940000	6
Q13425	SNTB2	Beta-2-syntrophin	446870000	58
Q08AM6	VAC14	Protein VAC14 homolog	446810000	18
Q9H936	SLC25A22	Mitochondrial glutamate carrier 1	446060000	56
Q9NTX5	ECHDC1	Ethylmalonyl-CoA decarboxylase	446050000	93
Q15382	RHEB	GTP-binding protein Rheb	443100000	43
P17050	NAGA	Alpha-N-acetylgalactosaminidase	443020000	74
Q9Y6D6	ARFGEF1	Brefeldin A-inhibited guanine nucleotide-exchange protein 1	442900000	3
Q9Y295	DRG1	Developmentally-regulated GTP-binding protein 1	442200000	45
P30519	HMOX2	Heme oxygenase 2	441960000	47
Q13057	COASY	Bifunctional coenzyme A synthase;Phosphopantetheine adenylyltransferase;Dephospho-CoA kinase	441360000	44
O75439	PMPCB	Mitochondrial-processing peptidase subunit beta	441050000	56
P30046;A6NHG4	DDT;DDTL	D-dopachrome decarboxylase;D-dopachrome decarboxylase-like protein	440740000	42
O75312	ZPR1	Zinc finger protein ZPR1	440560000	8
Q13454	TUSC3	Tumor suppressor candidate 3	439620000	41
Q7Z7H5	TMED4	Transmembrane emp24 domain-containing protein 4	439180000	29
Q96GA7	SDSL	Serine dehydratase-like	439100000	77
Q9P258	RCC2	Protein RCC2	438870000	23
P46734	MAP2K3	Dual specificity mitogen-activated protein kinase kinase 3	437860000	34
Q9NP61	ARFGAP3	ADP-ribosylation factor GTPase-activating protein 3	437570000	72
Q99700	ATXN2	Ataxin-2	437090000	65
Q13564	NAE1	NEDD8-activating enzyme E1 regulatory subunit	436520000	73
Q9H7C9	AAMDC	Mth938 domain-containing protein	435630000	23
Q96HD1	CRELD1	Cysteine-rich with EGF-like domain protein 1	433960000	69
P01034	CST3	Cystatin-C	431900000	55
P46109	CRKL	Crk-like protein	431880000	42
Q9Y3E7	CHMP3	Charged multivesicular body protein 3	431300000	37
Q96M27	PRRC1	Protein PRRC1	431120000	27
O14879	IFIT3	Interferon-induced protein with tetratricopeptide repeats 3	430420000	79
P23368	ME2	NAD-dependent malic enzyme, mitochondrial	429790000	41
Q86X76	NIT1	Nitrilase homolog 1	429010000	65
P52758	HRSP12	Ribonuclease UK114	428700000	49
Q9Y6R0	NUMBL	Numb-like protein	427710000	47
P30520	ADSS	Adenylosuccinate synthetase isozyme 2	427650000	43
O43447	PPIH	Peptidyl-prolyl cis-trans isomerase H	426260000	24
Q9NXR7	BRE	BRCA1-A complex subunit BRE	425220000	46
Q92575	UBXN4	UBX domain-containing protein 4	425110000	16
P16083	NQO2	Ribosyldihydronicotinamide dehydrogenase [quinone]	424720000	63
Q9P2B2	PTGFRN	Prostaglandin F2 receptor negative regulator	424330000	75
Q8NBF2	NHLRC2	NHL repeat-containing protein 2	424090000	15
P37198	NUP62	Nuclear pore glycoprotein p62	423170000	33
Q92930	RAB8B	Ras-related protein Rab-8B	423110000	43
Q5VSL9	STRIP1	Striatin-interacting protein 1	421470000	4
Q13724	MOGS	Mannosyl-oligosaccharide glucosidase	421450000	48
Q9Y394	DHRS7	Dehydrogenase/reductase SDR family member 7	420540000	57
O95834	EML2	Echinoderm microtubule-associated protein-like 2	420370000	50
P30837	ALDH1B1	Aldehyde dehydrogenase X, mitochondrial	418940000	47
Q9NZD8	SPG21	Maspardin	418370000	60
Q16563	SYPL1	Synaptophysin-like protein 1	418320000	41
Q9BRR6	ADPGK	ADP-dependent glucokinase	417960000	52
Q9NPQ8	RIC8A	Synembryn-A	417950000	69
P22692	IGFBP4	Insulin-like growth factor-binding protein 4	417880000	37
Q9Y3B4	SF3B6	Splicing factor 3B subunit 6	417880000	31
Q9H3K2	GHITM	Growth hormone-inducible transmembrane protein	417570000	60
Q9NR19	ACSS2	Acetyl-coenzyme A synthetase, cytoplasmic	417450000	24
P16989	YBX3	Y-box-binding protein 3	416960000	63
Q8NDC0	MAPK1IP1L	MAPK-interacting and spindle-stabilizing protein-like	416130000	32
P12235	SLC25A4	ADP/ATP translocase 1	415780000	50
Q9ULH1	ASAP1	Arf-GAP with SH3 domain, ANK repeat and PH domain-containing protein 1	415740000	44
P49841	GSK3B	Glycogen synthase kinase-3 beta	414400000	43
O00400	SLC33A1	Acetyl-coenzyme A transporter 1	414070000	13
Q99848	EBNA1BP2	Probable rRNA-processing protein EBP2	413940000	52
P09661	SNRPA1	U2 small nuclear ribonucleoprotein A	413130000	80
Q4VC31	CCDC58	Coiled-coil domain-containing protein 58	412230000	41
Q15392	DHCR24	Delta(24)-sterol reductase	411610000	62
P50897	PPT1	Palmitoyl-protein thioesterase 1	409350000	52
Q96BJ3	AIDA	Axin interactor, dorsalization-associated protein	408670000	33
Q9GZZ9	UBA5	Ubiquitin-like modifier-activating enzyme 5	407370000	81
Q8WWL7	CCNB3	G2/mitotic-specific cyclin-B3	405750000	9
P55011	SLC12A2	Solute carrier family 12 member 2	404960000	49
P52294	KPNA1	Importin subunit alpha-5;Importin subunit alpha-5, N-terminally processed	404570000	86
Q9BRX2	PELO	Protein pelota homolog	402440000	82
O95793	STAU1	Double-stranded RNA-binding protein Staufen homolog 1	402200000	34
O43615	TIMM44	Mitochondrial import inner membrane translocase subunit TIM44	402170000	27
Q8N766	EMC1	ER membrane protein complex subunit 1	401520000	49
Q9UBU9	NXF1	Nuclear RNA export factor 1	400710000	12
O95825	CRYZL1	Quinone oxidoreductase-like protein 1	400650000	16
Q8NCG7	DAGLB	Sn1-specific diacylglycerol lipase beta	400480000	47
Q96S97	MYADM	Myeloid-associated differentiation marker	400460000	50
Q8N684	CPSF7	Cleavage and polyadenylation specificity factor subunit 7	400320000	53
Q969E2	SCAMP4	Secretory carrier-associated membrane protein 4	400180000	41
P51812	RPS6KA3	Ribosomal protein S6 kinase alpha-3	399020000	48
P00846	MT-ATP6	ATP synthase subunit a	397560000	41
Q96A49	SYAP1	Synapse-associated protein 1	397490000	40
Q9Y282	ERGIC3	Endoplasmic reticulum-Golgi intermediate compartment protein 3	397310000	42
P61326;Q96A72	MAGOH;MAGOHB	Protein mago nashi homolog;Protein mago nashi homolog 2	397200000	66
Q96KC8	DNAJC1	DnaJ homolog subfamily C member 1	396840000	58
P22059	OSBP	Oxysterol-binding protein 1	396520000	44
[truncated: 1,018 more rows]

## Sheet: S4_72hProteome_DiffAbundant
Table S2: Proteins significantly altered in abundance in proteomes of 72h DEX-stimulated HTPC-cells (paired t-test, q-value < 0.05; additional threshold: log2 fold change > |0.6| for entries in "bold font")
																									LFQ intensities (log2(x))
Protein Name	Gene Name	Uniprot Accession	p-value	q-value	log2 fold change	Abundance	Uniprot identifiers	10.03.09co1	10.03.09co2	10.03.09co3	10.03.09dex1	10.03.09dex2	10.03.09dex3	12.03.19co1	12.03.19co2	12.03.19co3	12.03.19dex1	12.03.19dex2	12.03.19dex3	02.10.19co1	02.10.19co2	02.10.19co3	02.10.19dex1	02.10.19dex2	02.10.19dex3	21.10.14co1	21.10.14co2	21.10.14co3	21.10.14dex1	21.10.14dex2	21.10.14dex3	28.08.14co1	28.08.14co2	28.08.14co3	28.08.14dex1	28.08.14dex2	28.08.14dex3	07.06.16co1	07.06.16co2	07.06.16co3	07.06.16dex1	07.06.16dex2	07.06.16dex3
Cell migration-inducing and hyaluronan-binding protein	CEMIP	Q8WUJ3	1.00652e-06	2.53882e-05	-2.62506	lower in DEX	Q8WUJ3	22.9882	23.1458	22.9291	20.3261	20.1777	20.3015	22.912	23.0214	22.8416	17.7991	18.6237	19.79	21.7806	22.0118	21.7948	21.7004	21.2484	20.7982	23.0411	23.6469	23.5842	18.805	22.4587	19.2742	23.0066	22.9937	23.4276	19.2694	20.7514	21.1533	22.3155	22.6922	22.6426	21.2147	18.4012	21.4316
LisH domain-containing protein ARMC9	ARMC9	Q7Z3E5	1.62566e-10	3.11639e-08	-1.66441	lower in DEX	Q7Z3E5	23.0187	21.9261	22.2351	20.7552	21.2412	21.1201	23.3084	23.2975	23.3936	21.4837	21.738	21.442	22.3888	22.3279	21.4441	20.4373	21.0738	20.2986	22.5016	22.6368	22.6758	20.7224	21.6974	20.3547	22.7297	22.9378	22.8896	21.341	21.0228	20.1586	22.7766	22.9569	22.8045	21.3409	21.2174	20.8452
Collagen alpha-1(III) chain	COL3A1	P02461	8.85305e-05	0.00102856	-1.39581	lower in DEX	P02461;CON__P04258	25.737	25.7983	25.7213	24.7686	24.6537	24.3257	24.2119	24.1128	24.3233	21.7973	19.0407	21.0856	25.5577	25.8117	25.6634	24.3475	24.0574	24.11	26.3976	26.1216	25.949	25.6565	25.7001	25.2352	26.1759	26.2887	26.5232	25.5029	25.2335	25.8997	25.8188	26.238	26.1818	25.2783	25.3721	25.4428
Small nuclear ribonucleoprotein Sm D1	SNRPD1	P62314	0.000946488	0.00708757	-1.2907	lower in DEX	P62314	24.6017	24.1614	24.359	23.9839	21.8904	21.5161	23.6637	24.323	24.2935	24.1112	24.077	22.3789	24.1722	23.6548	22.1095	23.8974	20.9566	20.8219	24.2712	23.9473	23.9854	23.9696	23.6632	23.825	23.8034	23.7259	23.6868	21.1882	22.1481	24.1745	24.6191	24.4461	24.3475	20.4089	21.6271	24.3005
Serine/threonine-protein kinase MRCK alpha	CDC42BPA	Q5VT25	0.00725311	0.0357402	-1.27972	lower in DEX	Q5VT25	24.4002	21.3507	24.8507	21.5122	22.6621	22.4735	23.8292	23.8866	24.3312	21.8496	21.2397	21.8149	22.6	24.4102	24.2136	20.8708	21.744	20.7413	24.3205	24.4066	24.3752	24.3705	24.1081	24.4635	24.3198	21.5453	24.5702	24.1062	24.0052	21.6667	24.2383	24.1406	24.1723	20.5589	24.3894	24.3495
Charged multivesicular body protein 2a	CHMP2A	O43633	0.000156927	0.00163494	-1.18974	lower in DEX	O43633	23.4404	23.3254	22.0588	23.2085	23.2825	22.6801	23.0181	23.2033	23.327	21.4486	23.3487	23.0425	23.3788	23.2119	23.1283	23.5524	21.4168	21.5335	23.1259	23.6192	23.8747	22.532	21.1796	21.0247	23.3261	23.2424	23.1846	21.2259	21.426	20.9865	23.0605	23.151	23.0978	21.6989	21.849	20.9225
Integrin alpha-11	ITGA11	Q9UKX5	9.30491e-08	4.05398e-06	-1.08716	lower in DEX	Q9UKX5	23.8161	23.0209	23.2431	22.3903	22.5397	22.0798	23.2901	22.923	22.1625	22.1096	21.3225	21.7748	22.7075	22.2862	20.5235	21.041	21.0983	20.8508	23.2354	23.3581	23.128	21.8394	22.1927	21.895	22.4625	22.8201	22.8875	21.053	21.2817	22.3988	21.7519	21.8161	21.9807	20.9319	20.3454	20.6996
Collagen alpha-1(XVIII) chain;Endostatin	COL18A1	P39060	1.79212e-05	0.000286291	-1.08492	lower in DEX	P39060	22.6842	22.2197	22.1386	20.9745	21.0654	21.4884	22.301	22.3563	22.2579	22.2757	22.006	21.3483	22.8361	22.3733	22.5705	21.8757	20.7013	21.0738	22.6075	22.6515	22.1976	21.0413	20.7792	21.6227	22.0883	21.9813	22.2726	22.2376	21.4809	21.7827	22.6114	22.8524	22.7388	21.1788	21.6536	19.6241
Glia-derived nexin	SERPINE2	P07093	6.29713e-08	2.98568e-06	-1.08017	lower in DEX	P07093	24.5028	24.8147	24.4454	23.9304	23.7848	23.4271	24.746	24.9507	24.4904	23.9577	22.8871	22.9234	24.2644	23.8437	24.8974	23.3483	23.9028	23.5152	25.1684	25.0219	25.2193	23.7691	24.1348	24.2428	24.9077	24.6974	24.9015	23.3745	23.9814	24.1704	24.904	25.176	25.3426	24.1521	23.327	24.0223
Serine/threonine-protein phosphatase PP1-gamma catalytic subunit	PPP1CC	P36873	0.000229673	0.00228126	-1.07099	lower in DEX	P36873	22.4414	21.8905	23.5993	20.7654	20.7064	21.2312	23.1192	22.4967	23.1464	21.325	22.7115	22.8812	23.3026	23.574	22.7111	20.6379	21.7781	21.5388	22.5568	23.5256	23.0704	22.6155	22.1602	22.9583	23.4382	24.0125	23.795	22.251	22.7764	21.1133	21.4563	21.6293	22.5631	21.4492	21.7062	22.4453
Coiled-coil domain-containing protein 80	CCDC80	Q76M96	0.000329829	0.00312422	-0.972078	lower in DEX	Q76M96	23.3723	22.6404	23.1038	22.6912	22.5807	21.6339	22.7663	22.8643	22.5824	21.3253	21.0348	21.5568	21.8354	21.4868	20.5562	21.3524	21.7225	21.9021	23.213	23.0346	21.7809	20.8984	21.8823	20.8458	22.8668	22.8634	22.8766	22.4828	21.2821	22.4915	22.7859	22.9794	23.0631	21.4996	20.9392	21.0528
Collagen alpha-1(I) chain	COL1A1	P02452	0.00170752	0.0112749	-0.901196	lower in DEX	P02452;CON__Q862S4;P02458	27.2177	27.2837	27.2852	26.4252	26.3547	26.6637	25.4446	25.2573	25.24	21.6327	22.7637	22.8078	26.9773	27.117	27.251	26.1375	26.1024	26.0452	27.6082	27.3463	27.5083	27.5622	27.4521	27.2903	27.3382	27.1835	27.4207	26.9146	26.6218	27.0783	27.3273	27.6774	27.6351	27.3235	27.3009	27.4206
Signal recognition particle 54 kDa protein	SRP54	P61011	0.0100284	0.0457726	-0.899105	lower in DEX	P61011	23.9848	23.9325	23.346	23.3991	24.1096	23.3977	24.0377	23.4083	23.7261	22.8712	20.286	23.7296	23.5291	22.2153	24.095	23.2242	21.3534	22.143	22.0445	24.0523	21.5447	23.9959	21.4804	21.2749	23.435	23.4744	21.6444	21.4119	23.2714	21.3425	23.869	23.3218	23.3558	21.1468	20.9238	23.4712
Gremlin-1	GREM1	O60565	1.0048e-05	0.000175566	-0.887664	lower in DEX	O60565;Q9H772	25.2973	25.5298	25.3328	24.5264	24.4377	24.8132	24.5626	24.2587	24.3022	24.0566	23.6385	23.4839	24.2611	22.6154	24.2237	23.2687	23.4347	22.9876	24.8966	24.7093	25.1314	24.0054	23.6442	24.0901	24.6065	24.7741	24.796	23.8887	23.9831	24.1866	23.6125	23.8284	24.2302	22.4992	22.073	21.9728
FYVE and coiled-coil domain-containing protein 1	FYCO1	Q9BQS8	0.00028907	0.00284178	-0.783516	lower in DEX	Q9BQS8	23.7338	23.5735	23.6876	23.1149	23.3102	23.4111	24.1691	24.0365	24.1269	23.6832	24.0245	23.461	22.7595	23.3752	22.2353	20.5959	20.4652	21.933	23.296	23.4171	23.1173	22.0225	22.4731	22.2862	23.1132	23.4748	23.2004	22.8229	22.4829	22.9472	22.9175	23.6069	23.7849	22.6843	22.9847	22.8193
Microtubule-associated protein RP/EB family member 2	MAPRE2	Q15555	7.28552e-07	2.02608e-05	-0.768478	lower in DEX	Q15555	23.7378	23.66	23.646	22.8205	23.0346	23.4654	22.8335	22.8927	23.3732	22.6399	22.3582	21.9684	23.8318	23.7499	23.9174	22.5927	22.9789	23.5902	23.1005	23.2113	23.4437	22.511	22.27	22.9468	23.1765	23.2501	23.8205	21.3274	22.4809	22.8739	23.4145	23.3534	23.6929	22.8384	22.9009	22.6751
Collagen alpha-2(I) chain	COL1A2	P08123	0.000346744	0.00325837	-0.738332	lower in DEX	P08123	25.5925	25.756	26.08	24.9475	24.9119	24.9462	24.3573	24.1533	24.4397	21.1355	23.4133	23.2285	25.4629	25.6043	25.7914	24.7457	24.8963	24.7711	26.026	25.8075	25.9175	25.8224	25.6252	25.5163	25.7685	25.6762	25.6689	25.2534	24.9415	25.4267	25.7417	26.0853	26.1122	25.5929	25.6464	25.9303
72 kDa type IV collagenase;PEX	MMP2	P08253	6.028e-06	0.000113142	-0.737751	lower in DEX	P08253	23.2481	23.3765	23.514	22.9377	22.9792	22.8217	23.5009	23.2799	23.246	22.8712	22.9908	22.7891	22.9393	22.762	22.8553	20.9613	20.7821	22.04	23.2047	23.2748	23.1892	22.6936	22.4901	22.8234	23.0089	23.0048	23.2021	22.5647	22.1307	22.5932	22.7415	23.0538	22.8622	22.0709	22.2468	22.1982
Keratin, type I cytoskeletal 18	KRT18	P05783	4.46375e-05	0.000618918	-0.735976	lower in DEX	P05783;CON__H-INV:HIT000015463	22.15	22.3046	22.3951	21.6511	22.2291	21.4268	22.2028	22.3745	22.4523	22.5338	21.9817	22.0896	25.5897	25.3009	23.7949	23.8829	23.7068	23.7464	24.8	24.7084	24.4197	23.5511	23.9641	23.7035	24.7805	25.1645	25.1337	23.3191	23.8034	24.1527	24.793	24.665	24.7371	24.2186	24.4095	24.149
SH2 domain-containing protein 4A	SH2D4A	Q9H788	2.24914e-09	2.39534e-07	-0.70475	lower in DEX	Q9H788	24.0724	23.6618	23.9568	23.3627	22.7767	23.3617	23.9485	23.5074	23.5973	22.5862	23.0489	23.2042	24.1559	24.5085	24.4378	23.7675	23.602	23.5416	24.5025	24.4793	24.3264	23.6909	23.7213	23.7288	24.4611	24.449	24.6101	23.7552	23.7273	23.9742	23.8991	24.2037	24.3081	23.6742	23.1933	23.6835
SUN domain-containing protein 1	SUN1	O94901	0.00211332	0.0132827	-0.699014	lower in DEX	O94901	22.2674	22.24	21.8258	20.4527	21.973	21.245	22.3779	22.5084	22.8031	21.5716	21.4846	22.4732	22.9235	22.8676	22.2246	22.5514	20.856	22.4602	22.324	22.7714	22.5968	20.8161	21.8948	21.0217	21.4783	22.03	21.8744	22.2744	22.3319	22.2861	21.9994	22.4538	22.5431	21.2758	20.7153	21.8436
Adipogenesis regulatory factor	ADIRF	Q15847	0.00455257	0.0243551	-0.660513	lower in DEX	Q15847	26.234	26.0683	26.0691	25.6581	25.5342	25.8366	26.2757	25.8878	26.0921	25.7408	25.6295	25.7093	27.0488	26.8738	26.6732	26.0293	25.9828	25.998	26.2996	26.3113	25.8009	25.6792	22.3661	25.5502	25.6591	25.7172	25.8622	25.2247	25.4774	25.4438	25.8756	26.1841	26.5266	25.9316	25.8561	25.9226
Serine/threonine-protein kinase Nek7	NEK7	Q8TDX7	4.92667e-09	4.10628e-07	-0.647377	lower in DEX	Q8TDX7;Q9HC98	23.3561	23.1009	22.8933	22.369	22.1675	22.5744	22.7573	23.1776	23.1777	22.2919	22.2805	22.4928	23.4076	23.1201	23.6247	22.7751	23.1355	22.7633	23.801	23.8238	23.9719	23.2143	23.2037	23.3269	23.7376	23.5967	23.6023	22.8694	22.6223	23.0476	23.7376	23.3765	23.5175	23.1101	22.8387	23.0443
Latexin	LXN	Q9BS40	4.32751e-07	1.35997e-05	-0.63738	lower in DEX	Q9BS40	23.4746	23.2165	23.5297	22.9422	22.9354	23.0856	26.1821	26.1908	26.2447	26.2651	25.8839	25.8454	22.2721	22.2067	22.1576	21.1399	21.6371	21.2507	25.3543	25.3458	25.4271	24.3786	24.5727	24.6607	24.1638	24.062	24.2439	22.8426	23.1295	23.9024	25.2866	25.2844	25.4455	24.6338	24.5854	24.9244
Heat shock protein beta-7	HSPB7	Q9UBY9	0.00853333	0.040896	-0.620297	lower in DEX	Q9UBY9	23.5593	23.4778	22.5338	23.3396	23.3047	23.2127	23.4896	23.6841	24.0092	21.7344	23.5275	23.8373	23.8218	23.069	23.7026	21.5209	23.483	22.0421	24.1921	24.0158	23.8683	23.8365	23.8944	23.9623	24.4979	24.3045	24.2237	23.4064	23.764	23.8899	23.5755	23.7189	24.1413	21.1421	23.4697	23.3522
Histone H4	HIST1H4A	P62805	0.000767563	0.00605522	-0.619144	lower in DEX	P62805	28.282	28.6536	28.472	27.8634	28.7593	27.7601	28.0464	27.7042	28.0564	27.4615	28.4892	27.3935	28.7206	28.5677	28.7656	28.1324	28.0355	28.9278	29.0713	29.2779	28.9507	28.6075	28.3465	28.11	27.7498	28.5959	28.515	27.2352	27.698	26.6857	28.9678	28.7198	28.8305	28.4665	28.0739	26.757
Collagen alpha-3(VI) chain	COL6A3	P12111	9.38324e-07	2.39836e-05	-0.617096	lower in DEX	P12111	25.4383	25.5172	25.724	24.8129	24.7633	24.749	25.6497	25.7438	25.785	25.0219	24.8379	24.8881	25.2068	25.1129	25.0402	24.1518	23.9828	23.8892	24.3764	24.5113	24.3345	24.0373	24.1717	24.1068	24.8245	24.8151	24.8181	24.6769	24.6475	24.698	24.6167	24.9252	24.7594	24.1832	24.1818	24.2912
Target of Nesh-SH3	ABI3BP	Q7Z7G0	0.00164884	0.0110906	-0.604115	lower in DEX	Q7Z7G0	22.2109	23.2338	22.5689	22.2843	22.3158	22.4325	22.0394	22.8154	22.8607	21.4465	22.3131	22.1866	22.1577	21.516	22.4302	22.1848	22.2391	20.7853	22.3422	22.6696	23.2651	21.8535	21.3317	21.0575	23.0963	22.5953	22.9273	23.0396	22.393	22.2027	22.6457	22.701	21.7667	21.595	21.8267	21.4801
CDGSH iron-sulfur domain-containing protein 1	CISD1	Q9NZ45	0.0092335	0.0427551	-0.601898	lower in DEX	Q9NZ45	23.5686	23.0332	22.5495	22.8328	22.7422	23.1714	22.8451	21.827	22.916	21.5115	20.8941	21.7188	23.0431	20.8576	22.034	21.9598	21.4492	22.2746	23.5547	23.1067	23.5585	22.967	22.8835	23.2284	22.8178	23.3339	23.0432	22.5542	22.9514	23.5123	23.3592	23.4316	23.3041	20.7634	22.7754	21.1599
Cytoskeleton-associated protein 5	CKAP5	Q14008	4.13504e-10	6.60573e-08	-0.601137	lower in DEX	Q14008	23.777	23.5988	23.3149	22.8414	22.8084	22.8895	23.66	23.5374	23.7196	23.109	23.0674	23.3144	23.6469	23.5617	23.9238	22.9837	23.014	22.8754	23.5493	23.5934	23.4786	22.9595	22.9648	22.9866	23.4359	23.4401	23.534	23.0342	22.9918	23.2758	23.5634	23.4898	23.4161	22.8895	22.7337	22.6815
Protein tweety homolog 3	TTYH3	Q9C0H2	0.00317811	0.0185224	-0.591265	lower in DEX	Q9C0H2	24.3585	24.7003	24.9398	24.5856	23.9578	23.9664	22.6547	23.3732	21.9128	21.5052	22.2985	22.8356	23.0496	22.9557	22.5815	22.42	22.0056	21.2645	22.4964	23.3292	22.4915	22.4434	23.0243	22.5152	22.7645	23.3525	23.1509	22.5583	22.8472	22.4274	22.5305	23.4246	22.2956	22.036	20.9218	22.1062
Monofunctional C1-tetrahydrofolate synthase, mitochondrial	MTHFD1L	Q6UB35	0.000806467	0.00631019	-0.586409	lower in DEX	Q6UB35	22.6515	22.7253	22.6939	22.387	22.7181	22.9534	22.5088	22.2518	22.5767	21.6073	21.2919	22.208	22.7441	22.1252	22.7203	21.8946	21.9487	20.6059	23.3224	22.9863	22.6177	22.1911	22.3543	22.1602	22.3059	22.4179	22.4477	22.331	22.6366	22.3792	22.9353	22.7863	22.8972	22.0297	21.8981	21.5639
Protein bicaudal C homolog 1	BICC1	Q9H694	0.00179808	0.0116202	-0.578726	lower in DEX	Q9H694	23.189	22.8784	22.6615	22.2862	22.2959	22.6931	23.2804	23.4411	23.1181	22.5485	23.0254	22.9181	23.471	21.1194	22.9132	21.9079	21.3756	21.3873	22.9592	22.9008	22.515	21.3364	22.6798	21.9448	23.1287	23.1455	23.2887	22.6215	23.9764	22.9034	22.6985	22.8862	22.5385	21.1618	22.6293	22.0249
Neuroplastin	NPTN	Q9Y639	0.0103739	0.0471248	-0.549204	lower in DEX	Q9Y639	23.5391	23.3791	23.68	23.6963	23.2023	23.6861	23.7699	23.5231	23.5295	23.3303	23.57	21.7688	23.4416	23.3336	23.5546	21.6532	21.5046	22.1752	23.2867	23.1661	23.1999	23.3385	23.1777	22.9267	23.6357	23.7221	23.5757	23.8579	23.5377	23.6529	23.1764	23.4694	23.3088	21.0959	22.964	23.2674
Prostacyclin synthase	PTGIS	Q16647	2.50925e-06	5.28598e-05	-0.544315	lower in DEX	Q16647	24.9095	24.6895	25.0382	24.5087	24.4447	24.4125	24.8988	24.969	24.7221	24.7076	24.1642	24.3357	25.1583	25.0578	24.9823	24.6841	24.5301	24.4987	24.3155	24.2141	24.0706	23.4089	23.3155	23.4626	24.8832	25.066	24.9348	24.9977	24.5172	24.943	25.6859	25.7439	25.4124	24.8394	24.5683	24.6155
Probable ATP-dependent RNA helicase DDX5	DDX5	P17844	9.01469e-10	1.32932e-07	-0.540141	lower in DEX	P17844	23.0817	23.1651	23.775	22.6937	22.8234	22.7507	23.4439	23.0067	23.3207	23.0768	22.6996	22.6799	23.257	23.3077	23.2657	22.7633	22.7221	22.616	23.278	23.4696	23.4803	22.6826	22.7924	22.91	23.304	23.2386	23.2309	22.8137	22.9173	22.8295	23.224	23.318	23.5708	22.7543	22.7849	22.7048
Extracellular superoxide dismutase [Cu-Zn]	SOD3	P08294	0.00193952	0.012435	-0.521928	lower in DEX	P08294	22.1821	22.4258	22.579	22.4383	20.9594	22.4223	23.6772	23.9149	23.8973	23.5243	23.4941	23.3106	23.8078	22.2934	23.5908	23.3137	23.431	23.2757	23.7492	23.4799	23.6854	22.5269	22.6369	22.5839	23.8387	23.777	23.6904	23.4546	23.1847	23.1756	22.9692	22.9509	22.8177	22.2301	21.6281	22.3418
Histone-lysine N-methyltransferase SETD7	SETD7	Q8WTS6	0.000220954	0.00221764	-0.508175	lower in DEX	Q8WTS6	22.509	22.4851	22.2495	21.9027	22.012	22.1945	22.754	22.4121	22.3403	21.8424	22.7079	22.3493	22.4999	21.7585	23.113	21.7236	21.2253	22.8033	21.9692	22.2295	21.546	21.5633	22.0141	20.9122	22.4744	22.6184	22.2983	21.4709	21.4425	22.3077	22.4021	22.4915	22.5841	22.3902	21.2259	21.5001
Fibroblast growth factor 2	FGF2	P09038	1.56364e-05	0.000256196	-0.486049	lower in DEX	P09038	25.432	25.4887	24.7207	24.4991	24.8885	24.4898	25.2527	25.1526	24.5472	25.2294	24.4185	24.7011	25.4398	24.7907	25.6174	24.6645	24.1953	24.6039	25.7431	25.0531	25.9386	24.9332	25.1625	25.3745	25.2622	25.0708	25.0299	24.8048	24.8493	24.6499	25.1711	25.3835	25.5928	24.771	24.9706	24.7321
CAP-Gly domain-containing linker protein 1	CLIP1	P30622	6.05039e-05	0.000768119	-0.483256	lower in DEX	P30622	22.4536	22.6624	22.2898	22.044	22.1881	22.5468	22.7947	22.7521	22.7008	22.4018	21.8733	22.0868	22.6707	22.8095	22.518	21.0826	22.098	22.0284	22.8241	22.9117	22.7693	22.5817	22.4392	22.1604	22.7247	22.4984	22.5549	22.2732	22.0707	22.7539	22.706	22.8746	22.9972	22.286	22.358	22.5412
Proteinase-activated receptor 1	F2R	P25116	0.00124228	0.00882675	-0.47073	lower in DEX	P25116	22.249	22.2493	22.2811	22.1067	22.0759	22.0694	23.5757	23.4481	23.5312	22.5588	22.7735	23.1069	23.4838	23.0467	23.4487	23.2245	22.6132	22.5021	22.848	22.9813	23.0842	22.5473	21.2426	22.4652	23.2305	22.7837	22.7618	22.0405	22.8009	22.6456	22.2808	20.3791	22.3931	21.9105	20.9623	21.937
Disabled homolog 2	DAB2	P98082	4.0941e-06	8.00856e-05	-0.470525	lower in DEX	P98082	23.1718	23.4467	23.1617	22.8791	23.1399	22.6394	23.5403	23.4415	23.0759	22.9364	22.8042	22.7905	22.6738	22.924	23.2954	22.3119	22.1643	22.4731	23.6217	23.134	23.6197	22.6319	22.6804	22.6084	23.4935	23.2985	23.3677	22.9585	23.3192	23.3688	23.0405	23.1171	23.3623	22.8026	22.9408	22.867
Cathepsin K	CTSK	P43235	0.000714948	0.00580573	-0.467996	lower in DEX	P43235	23.9992	23.8127	23.7247	23.2086	22.9841	22.6248	25.0356	24.7989	24.7774	24.8769	24.3809	24.4687	22.645	22.8607	22.4331	22.6791	22.6403	22.3347	23.6757	23.5419	23.6589	22.7805	23.0993	23.5531	23.313	23.6223	23.1397	22.072	23.5818	23.541	23.1591	23.4646	23.4733	22.7275	23.0916	22.067
Gamma-interferon-inducible protein 16	IFI16	Q16666	1.38698e-06	3.3038e-05	-0.466488	lower in DEX	Q16666;Q6K0P9	24.2401	24.0434	24.3374	23.6389	23.7084	24.2064	24.543	24.4148	24.689	24.4606	24.3326	24.3113	24.176	24.0815	23.7404	23.7788	23.5364	23.3744	24.6878	24.8136	24.6644	24.0217	24.1419	24.0212	24.5306	24.3169	24.5429	23.9697	24.1135	24.3901	24.4288	24.7001	24.4452	23.7259	23.702	23.5657
Pyridoxal-dependent decarboxylase domain-containing protein 1	PDXDC1	Q6P996	0.000881249	0.00678456	-0.462115	lower in DEX	Q6P996	22.04	22.3602	21.8181	22.075	21.6959	21.789	21.9021	22.1768	22.5007	21.8452	21.7369	21.7507	21.738	22.0125	21.1708	21.0265	21.9061	20.204	22.0627	22.4936	22.2353	21.2016	21.4453	21.9805	22.0286	21.798	20.7596	22.1296	20.569	20.6449	22.2953	22.3442	22.5452	22.281	22.468	21.2144
Proliferating cell nuclear antigen	PCNA	P12004	5.17322e-07	1.59953e-05	-0.456151	lower in DEX	P12004	22.9248	22.6393	23.039	22.1195	22.1333	22.5809	22.9404	23.2974	23.4192	22.7735	22.8557	23.0742	23.2221	23.634	23.5921	23.4157	23.246	23.1812	23.44	23.6946	23.5013	23.1274	22.9657	22.9062	23.4646	23.4646	23.5216	23.2148	22.841	23.2072	23.6513	23.7049	23.866	23.0931	23.0249	23.0461
Extracellular matrix protein 1	ECM1	Q16610	0.000668548	0.00550046	-0.448872	lower in DEX	Q16610	22.6196	22.4179	22.634	22.0193	21.9425	22.2773	21.445	21.1497	21.3837	21.3569	21.4663	20.3852	22.0499	22.5741	22.4003	20.8215	21.9014	22.0202	21.9864	21.9147	21.7865	21.0384	21.0772	22.1278	22.5434	22.0725	22.205	21.868	21.9745	22.3224	22.7161	23.0987	23.3416	22.6465	22.5619	22.4523
BAG family molecular chaperone regulator 2	BAG2	O95816	1.19114e-07	4.85834e-06	-0.446239	lower in DEX	O95816	25.5759	25.4189	25.375	25.1464	25.2127	25.2129	25.8148	25.8816	26.0444	25.4327	25.5031	25.5157	25.6341	25.5203	25.3343	24.7333	24.7981	24.7002	25.5916	25.7468	25.6082	25.0997	25.331	25.1299	25.5041	25.4053	25.4349	25.0112	25.2762	25.3877	25.8105	25.7882	26.055	25.12	25.3899	25.5108
Heme oxygenase 1	HMOX1	P09601	0.00482574	0.0254847	-0.445689	lower in DEX	P09601	24.0221	24.4752	23.3354	23.5039	23.7107	23.0352	25.2723	25.0667	25.258	22.8577	24.8511	24.7864	24.5843	24.2049	24.4237	24.5261	24.3386	24.2876	24.3197	24.8858	24.4614	24.079	24.2621	24.2619	24.1139	24.1342	24.2127	24.0988	24.1256	24.3089	23.8787	24.3829	23.831	23.1974	23.4391	23.1705
Protein Niban	FAM129A	Q9BZQ8	2.21452e-06	4.76993e-05	-0.431827	lower in DEX	Q9BZQ8	22.7692	23.1085	23.4005	22.6834	22.4408	22.6437	24.1059	24.1175	24.3162	24.1522	23.9425	24.0131	23.6012	23.2082	22.7889	22.8508	22.9198	22.66	24.2104	24.3022	24.1147	23.6628	23.673	23.8633	24.1045	24.1419	23.9626	23.7258	23.5497	23.7592	24.3307	24.2785	24.0827	23.6629	23.5391	23.4294
Intracellular hyaluronan-binding protein 4	HABP4	Q5JVS0	0.00798351	0.0388436	-0.42455	lower in DEX	Q5JVS0	22.4877	22.1689	22.7504	21.8182	22.04	22.1015	22.2625	21.3921	21.9549	21.9686	21.7381	21.3604	22.2109	21.7265	21.2286	20.2026	20.7634	21.298	22.4756	22.6015	22.0623	21.0437	21.9451	22.3546	22.1722	22.4104	22.1375	21.8589	22.1862	22.2567	21.7654	21.7826	21.8455	21.3065	21.7694	21.7821
Phosphoserine aminotransferase	PSAT1	Q9Y617	2.93626e-08	1.60823e-06	-0.421738	lower in DEX	Q9Y617	25.2491	25.2942	25.403	24.8304	24.918	24.9185	25.6226	25.6294	25.8548	25.2409	25.1524	25.2054	25.2894	25.739	25.3874	25.187	25.1809	25.1259	26.5164	26.5828	26.4623	26.1039	26.1045	26.2605	25.7968	25.7641	25.6528	24.9653	25.1615	25.0706	26.3356	26.4015	26.6139	26.1786	26.1692	26.2302
Pyrroline-5-carboxylate reductase 1, mitochondrial	PYCR1	P32322	0.00420781	0.0227864	-0.4216	lower in DEX	P32322	24.0552	23.6039	22.9806	23.5495	23.5974	24.0268	23.6318	23.5774	23.4711	22.938	23.3475	23.1559	23.7653	23.001	23.3788	22.7339	22.7077	22.6045	24.1125	23.8376	24.0583	23.8595	23.5566	23.8471	23.0961	23.2027	23.4984	21.4136	22.7686	22.7278	23.7162	24.3233	23.9345	23.6596	23.6187	23.5432
DnaJ homolog subfamily A member 1	DNAJA1	P31689	4.26383e-07	1.35997e-05	-0.406056	lower in DEX	P31689	23.723	23.3639	23.4207	23.1883	22.9495	23.2973	23.5673	23.5356	23.9866	23.2989	23.3729	23.3868	23.5777	23.4736	23.4558	23.4661	23.2217	23.2429	23.1495	23.5174	23.2176	22.5984	22.7788	22.8076	23.2271	23.5595	23.4649	22.5117	23.1366	23.1988	23.1771	23.2879	23.7019	22.874	22.9058	22.8619
60S ribosomal protein L14	RPL14	P50914	0.000779729	0.00612599	-0.390295	lower in DEX	P50914	25.33	25.1764	25.1063	24.6254	25.0444	24.6444	24.3142	24.7469	24.8209	23.8524	24.1976	23.9441	24.9776	23.8922	25.203	24.5025	24.5905	24.5108	26.052	25.9471	25.9935	25.9686	25.9747	25.613	25.6098	25.7852	25.8615	24.8578	25.5898	25.6122	26.0025	25.7557	25.7574	24.8451	25.5458	25.3878
CD44 antigen	CD44	P16070	5.6172e-07	1.65882e-05	-0.387015	lower in DEX	P16070	26.3304	26.4473	26.4775	26.1228	26.0353	26.0336	26.3242	26.3796	26.0789	26.329	25.9282	25.8197	26.2314	26.0178	26.0947	25.6857	25.7199	25.684	26.2125	26.2557	26.2309	25.5573	25.734	25.6668	26.1298	26.2951	26.2534	26.0865	26.075	26.1357	26.3206	26.4405	26.3941	25.8658	25.7589	25.7101
Sequestosome-1	SQSTM1	Q13501	5.70049e-06	0.000108196	-0.383122	lower in DEX	Q13501	24.6267	24.5612	24.7301	24.2894	24.461	24.2279	24.3467	24.2703	24.3886	24.1586	23.8715	24.1437	24.1572	24.397	24.2286	23.8515	23.8154	23.9124	24.2853	24.133	24.2096	23.4815	23.5328	23.5205	23.7476	23.6299	23.7974	23.5238	23.5078	23.3709	23.6899	24.3144	24.5051	23.8853	23.7195	23.8486
Coiled-coil domain-containing protein 47	CCDC47	Q96A33	0.00782208	0.038155	-0.372928	lower in DEX	Q96A33	23.4248	23.7174	23.5234	23.8291	23.6305	23.0426	23.6225	23.8649	24.0469	21.3801	23.3661	23.5575	23.8158	23.4979	23.7126	23.668	23.4114	23.5195	23.8547	23.89	23.723	23.4923	23.4316	23.4751	23.7946	23.7421	23.8029	23.632	23.3685	23.7151	23.5696	23.7535	23.481	23.4178	23.0628	23.125
Cation-independent mannose-6-phosphate receptor	IGF2R	P11717	2.00277e-06	4.41301e-05	-0.353233	lower in DEX	P11717	24.258	24.2046	24.4536	23.9544	23.8765	24.1044	24.6498	24.7363	24.8434	24.6007	24.3821	24.561	24.2842	24.3989	24.1609	23.8293	23.9294	23.8649	24.3837	24.4703	24.1718	23.9185	23.8381	23.9138	23.9979	24.0674	23.8686	23.9152	23.7797	23.9406	24.1041	24.317	24.3543	23.7494	23.5919	23.6168
Supervillin	SVIL	O95425	4.02835e-05	0.000563675	-0.351365	lower in DEX	O95425	23.3811	23.2853	23.5896	23.1171	22.9488	23.2994	23.6657	23.5489	23.6113	23.0902	23.2264	23.4827	23.3805	23.4819	23.1675	23.1559	22.6452	22.7724	23.4737	23.416	23.2245	22.9731	23.0364	22.7843	23.199	23.0877	23.0997	23.5138	23.0962	22.9098	23.2478	23.3343	23.1267	22.7195	22.5085	22.7167
Steroidogenic acute regulatory protein, mitochondrial	STAR	P49675	0.000605566	0.0050693	-0.350006	lower in DEX	P49675	22.7187	22.9466	21.4017	22.6575	22.7768	21.4763	21.5523	21.3618	21.8508	21.8629	21.3318	21.3129	22.4235	21.1713	21.6707	22.0325	20.8968	20.7511	21.6231	21.8219	21.3885	20.5495	21.476	20.7798	21.6884	21.6542	21.748	21.1714	21.2166	21.51	21.2649	21.7352	22.1391	21.2971	21.3466	21.4151
Golgi apparatus protein 1	GLG1	Q92896	5.12187e-06	9.81862e-05	-0.345867	lower in DEX	Q92896	25.1214	24.9941	25.029	24.709	24.6303	24.9373	25.2387	25.1631	25.2244	24.6494	24.5284	24.705	25.0723	25.1395	24.7117	24.6294	24.6429	24.4911	24.2584	24.4427	24.2743	24.2497	24.0271	24.0046	23.9988	24.1085	24.0966	23.8444	23.9457	24.1535	24.43	24.507	24.6385	24.2039	23.9869	23.8847
Histone H2A type 1-J;Histone H2A type 1-H;Histone H2A.J;Histone H2A type 2-C;Histone H2A type 2-A;Histone H2A type 1-D;Histone H2A type 1;Histone H2A type 1-C;Histone H2A type 3;Histone H2A type 1-B/E;Histone H2A type 1-A;Histone H2AX	HIST1H2AJ;HIST1H2AH;H2AFJ;HIST2H2AC;HIST2H2AA3;HIST1H2AD;HIST1H2AG;HIST1H2AC;HIST3H2A;HIST1H2AB;HIST1H2AA;H2AFX	Q99878;Q96KK5;Q9BTM1;Q16777;Q6FI13;P20671;P0C0S8;Q93077;Q7L7L0;P04908;Q96QV6;P16104	0.0017174	0.0112749	-0.338707	lower in DEX	Q99878;Q96KK5;Q9BTM1;Q16777;Q6FI13;P20671;P0C0S8;Q93077;Q7L7L0;P04908;Q96QV6;P16104	28.6735	28.7871	28.9635	28.5293	28.411	28.3536	29.0624	29.1446	29.3042	29.3577	29.0025	29.2092	29.5017	28.5712	28.5119	29.311	28.7879	28.4795	28.7705	28.8327	28.3493	28.2234	28.1416	27.9162	27.7928	28.4589	28.1182	27.7567	28.1367	27.5169	28.5625	28.8628	28.6316	28.2077	28.1996	27.2621
Centrosomal protein of 170 kDa	CEP170	Q5SW79	4.74177e-05	0.000635662	-0.33086	lower in DEX	Q5SW79;Q96L14	22.7344	22.8765	22.9334	22.4242	22.482	22.3486	22.8417	23.364	23.2522	22.9341	22.5241	22.7211	23.2767	22.9298	23.113	22.6187	22.4964	22.6315	22.9418	23.206	22.9632	22.6526	23.0665	22.7393	22.9332	22.5595	22.5566	22.3057	22.5766	22.5787	22.8278	23.035	23.0735	22.5799	22.951	22.8319
Tryptophan--tRNA ligase, cytoplasmic;T1-TrpRS;T2-TrpRS	WARS	P23381	1.64324e-07	6.42877e-06	-0.330464	lower in DEX	P23381	25.5484	25.5789	25.5944	25.0876	25.1003	25.177	26.0757	25.8787	25.7401	25.6939	25.4956	25.5455	25.5062	25.7016	25.8199	25.1033	25.3726	25.3346	26.3639	26.1216	26.3076	25.9933	26.0641	26.0816	25.8403	25.8787	25.9239	25.3414	25.5503	25.3199	25.8986	26.0466	26.1796	25.91	25.936	25.9492
Sorting nexin-9	SNX9	Q9Y5X1	8.22813e-07	2.2216e-05	-0.325512	lower in DEX	Q9Y5X1	22.6384	22.6925	22.6722	22.3365	22.4064	22.3698	23.867	23.9082	24.0036	23.7908	23.4362	23.4712	22.9135	23.2338	23.0496	22.8903	23.0131	22.9769	23.1529	23.2052	23.0865	22.6759	22.814	22.8088	23.3797	23.3521	23.033	22.8755	22.9935	23.0098	22.9196	23.0479	22.9549	22.3361	22.6379	22.4087
Transcription elongation factor A protein 1	TCEA1	P23193	5.28473e-05	0.000684516	-0.325282	lower in DEX	P23193;Q15560	22.7421	22.6166	22.9942	22.1028	22.4711	22.7354	22.9336	23.1071	23.0521	22.5699	22.6758	22.8273	23.0414	23.444	23.1677	22.8709	23.1667	23.1187	22.8871	23.427	23.0254	22.8236	22.9814	22.6759	23.3261	23.1556	23.4631	22.615	22.8159	22.8206	22.9224	23.5114	23.6969	23.2626	22.9642	23.161
Double-stranded RNA-binding protein Staufen homolog 1	STAU1	O95793	0.00871397	0.0413482	-0.321341	lower in DEX	O95793	21.9813	22.2885	22.2165	21.2312	21.9641	21.7246	22.5097	21.8068	21.7194	21.7489	21.9949	22.1225	21.3645	22.0908	21.2601	21.4905	20.6989	21.598	22.5094	22.122	22.0677	21.8218	21.5412	21.8834	22.3015	22.5319	22.5644	22.0013	22.0227	22.1848	22.2269	22.4978	22.3159	22.3385	21.9033	22.3206
Serine/threonine-protein kinase DCLK1	DCLK1	O15075	0.00375513	0.0208052	-0.317004	lower in DEX	O15075;O43602	23.3617	23.2657	22.9596	23.0856	23.1198	21.177	24.8815	25.0111	24.9999	24.8945	24.6458	24.7333	23.9531	23.9121	23.8126	23.8839	23.4836	23.3687	24.0656	24.1207	23.8607	23.8178	23.8991	23.9236	24.4714	24.4538	24.4585	24.2513	24.0251	24.2449	23.9448	23.6261	23.6527	23.4252	23.5752	23.5512
Histone H3.2;Histone H3.1t;Histone H3.3;Histone H3.1;Histone H3.3C	HIST2H3A;HIST3H3;H3F3A;HIST1H3A;H3F3C	Q71DI3;Q16695;P84243;P68431;Q6NXT2	0.00487351	0.0255847	-0.316158	lower in DEX	Q71DI3;Q16695;P84243;P68431;Q6NXT2	28.997	28.2928	28.839	28.7028	28.825	28.1887	27.9294	28.0733	28.0757	27.3432	28.185	27.5013	28.8068	28.7971	28.8465	28.6602	28.7678	28.7065	29.4521	29.6342	29.2725	28.9651	29.1021	28.8377	29.0997	29.2274	28.9453	28.2347	28.9846	28.5742	28.4408	29.379	29.3578	28.9636	28.8957	28.3373
Armadillo repeat-containing X-linked protein 3	ARMCX3	Q9UH62	0.00180032	0.0116202	-0.308341	lower in DEX	Q9UH62	23.7543	23.3606	23.651	23.4182	23.7003	23.2953	23.6075	23.6466	23.6143	23.1544	23.3648	23.517	23.1621	22.8347	23.3193	22.9462	22.8984	22.8005	23.627	23.8118	23.3253	23.0425	23.0402	23.1483	23.0908	23.0722	23.1681	22.6694	22.9656	23.231	22.8683	23.2456	23.1526	22.9768	22.5329	22.0601
Alpha-taxilin	TXLNA	P40222	0.000905115	0.00685708	-0.303343	lower in DEX	P40222	24.1914	23.9727	23.7787	23.6749	23.6351	23.2228	23.5919	23.9789	24.0351	22.2784	23.5439	23.471	23.9701	24.1286	23.9843	23.7428	23.7791	23.7105	23.7596	24.0468	23.9835	23.7011	23.9877	23.723	24.1741	24.0834	23.839	23.9794	23.7838	23.774	23.6343	24.0542	24.133	23.7651	24.0771	24.0299
Proteasome subunit beta type-9	PSMB9	P28065	0.00118822	0.00862808	-0.303201	lower in DEX	P28065	23.6242	22.8818	23.4185	23.6315	23.3628	23.2565	23.6993	23.9105	23.502	23.1685	23.3825	23.3307	24.0132	24.0018	24.1865	23.8679	23.1887	23.6319	23.5247	23.6547	23.4953	23.2989	23.4879	22.925	23.4234	23.6443	23.1872	23.5148	23.18	22.9413	23.5522	24.091	23.8368	23.3561	23.1802	23.4847
EH domain-containing protein 4	EHD4	Q9H223	0.00219973	0.0136469	-0.301896	lower in DEX	Q9H223	23.6092	23.5114	23.5169	23.2627	23.3026	23.392	23.3302	23.4679	23.3117	23.2877	23.0476	23.1678	23.8748	24.4001	24.3467	23.4216	23.5309	23.9121	22.7074	22.5361	22.6961	21.8029	22.37	22.4169	22.3753	22.6786	22.8077	23.1288	22.6001	22.3776	23.1314	23.3182	23.1908	22.8286	22.7768	22.7494
Carboxymethylenebutenolidase homolog	CMBL	Q96DG6	0.000763504	0.00604848	-0.300112	lower in DEX	Q96DG6	22.9404	22.7108	22.9854	22.6376	22.8171	22.6881	23.3941	23.5181	23.6617	23.6077	23.3781	23.3672	23.58	23.6347	23.1152	22.7822	23.1464	22.8309	23.2582	23.3388	23.1128	22.7171	23.2251	23.2176	22.8503	23.3869	23.36	22.9702	22.5238	22.739	23.561	23.3195	23.18	23.1008	22.8463	22.9107
Protein FAM3C	FAM3C	Q92520	0.0108177	0.0489091	-0.297591	lower in DEX	Q92520	24.5348	24.3484	23.6635	24.1881	24.2677	24.228	24.4915	24.4749	24.53	23.4468	23.8572	23.9334	23.5437	24.3382	24.0382	24.2201	24.0244	23.855	24.8188	24.7494	24.6993	24.3705	24.3899	24.2736	24.2802	24.4381	24.1793	24.2358	23.8899	24.2467	24.5212	24.6176	24.529	24.4203	23.8851	23.7069
AMP deaminase 2	AMPD2	Q01433	3.04157e-05	0.000454852	-0.297003	lower in DEX	Q01433	23.0034	22.6671	23.0359	22.7996	22.7091	22.6054	22.8093	23.2318	23.1341	22.6219	22.7403	22.694	23.1433	23.1724	23.0228	22.6879	22.8407	22.8782	22.6609	23.246	22.8482	22.8693	22.7876	22.7148	22.971	22.9416	22.8033	22.4075	22.2366	22.5499	23.1163	23.0827	23.1518	22.9583	22.6526	22.9418
Heat shock protein 105 kDa	HSPH1	Q92598	3.16598e-06	6.526e-05	-0.294111	lower in DEX	Q92598;O95757	25.2494	25.1047	25.1688	24.6446	24.6121	24.6752	24.574	24.593	24.5286	24.4192	24.1771	24.0826	24.548	24.9005	24.8059	24.4442	24.4204	24.4182	24.6701	24.7819	24.5722	24.6331	24.5012	24.5144	24.8218	24.7788	24.8043	24.5731	24.4539	24.4569	24.4546	24.7667	24.8086	24.5147	24.492	24.6051
Endophilin-B1	SH3GLB1	Q9Y371	2.19341e-05	0.000339094	-0.292409	lower in DEX	Q9Y371	23.8077	23.6631	24.091	23.5353	23.5167	23.6985	23.6441	23.5532	24.0518	23.3809	23.3086	23.3897	23.5463	23.9014	23.4452	23.4598	23.2272	23.0945	23.5425	23.7775	23.4758	23.5026	23.2887	23.3543	23.4789	23.6585	23.4476	23.2432	23.1682	23.44	23.3991	23.755	23.4453	23.3606	23.174	23.2778
Prolyl 3-hydroxylase 3	LEPREL2	Q8IVL6	0.00875574	0.0414438	-0.289727	lower in DEX	Q8IVL6	23.6728	23.9668	23.6329	23.1771	23.9102	23.7792	23.5339	23.3602	23.0416	23.1974	22.7557	21.7018	23.0679	22.9243	23.5322	23.4316	23.0229	23.2319	23.5134	23.4603	23.7787	23.3433	23.2243	23.4588	23.3919	23.17	23.0111	23.1959	22.8898	23.0888	23.6263	23.7313	23.7669	23.4392	23.472	22.6477
ATP-dependent RNA helicase DDX3X	DDX3X	O00571	3.5981e-07	1.23171e-05	-0.288802	lower in DEX	O00571;Q9NQI0	24.8997	24.8497	24.9167	24.4646	24.6287	24.8082	24.8971	24.9631	25.1936	24.7239	24.6892	24.8294	25.1421	25.051	24.8652	24.665	24.6186	24.5711	25.1145	25.1431	25.0842	24.6977	24.7717	24.8824	25.1127	25.0236	25.0654	24.5948	24.8615	24.8966	24.8263	25.0357	25.0457	24.9148	24.6567	24.7559
Proteasome activator complex subunit 2	PSME2	Q9UL46	9.10963e-06	0.000164747	-0.284881	lower in DEX	Q9UL46	25.1223	25.2676	25.1628	24.9083	24.8336	24.8393	25.1429	25.1991	25.345	24.8781	24.9058	24.8149	25.3542	25.2003	25.4535	25.1646	24.8801	25.1545	25.0599	25.1929	25.2293	25.0892	25.0914	25.09	25.1613	25.2441	25.2553	24.5588	24.6499	24.7717	24.9173	24.8461	25.3501	24.8405	24.8847	25.0206
Eukaryotic translation initiation factor 1;Eukaryotic translation initiation factor 1b	EIF1;EIF1B	P41567;O60739	0.00065287	0.00539462	-0.282619	lower in DEX	P41567;O60739	22.8768	22.7353	23.2641	22.5988	22.6554	22.8863	22.655	22.6998	22.9311	22.7335	22.7251	22.6039	22.7814	23.4418	23.0055	21.9865	22.882	22.31	23.1822	23.3983	23.1907	22.9112	23.0997	22.7581	23.1441	23.2696	23.1008	22.685	22.7325	22.8576	22.6744	23.385	23.1038	23.0355	23.1833	23.1082
Prolyl 4-hydroxylase subunit alpha-2	P4HA2	O15460	0.000115805	0.00126856	-0.281062	lower in DEX	O15460	24.4026	24.3795	24.7081	24.295	24.2526	24.3624	23.7925	23.7343	23.9056	23.1662	23.0476	23.1282	24.0648	24.6004	24.2862	24.1655	24.167	23.9928	24.8542	25.07	24.9351	24.6951	24.752	24.7104	24.7233	24.4171	24.6273	24.5124	24.2651	24.3365	24.5464	24.9768	25.0788	24.6882	24.704	24.803
Polypeptide N-acetylgalactosaminyltransferase 2;Polypeptide N-acetylgalactosaminyltransferase 2 soluble form	GALNT2	Q10471	0.000328029	0.00312422	-0.277509	lower in DEX	Q10471	24.2484	23.6565	24.0678	23.8831	23.642	23.7515	23.7477	23.3762	23.6385	22.728	23.3367	23.2737	23.4559	23.3218	23.1704	23.2015	22.975	22.8241	23.6919	23.7988	23.6383	23.4401	23.4893	23.5183	23.3839	23.2388	23.2637	23.1582	23.3002	23.1868	23.5092	23.4034	23.587	23.5657	23.0232	22.9057
WD repeat and FYVE domain-containing protein 1	WDFY1	Q8IWB7	0.000531138	0.00456588	-0.277368	lower in DEX	Q8IWB7	23.8312	24.0477	24.0075	23.6148	23.6482	23.3003	23.7688	23.5254	23.7331	23.9444	23.7841	23.3195	24.0682	23.4511	23.5904	23.5388	23.2691	23.3589	23.8122	23.6082	23.7355	23.2549	23.4502	23.5644	24.0103	24.058	24.1291	23.7975	23.7748	23.9766	24.0188	23.428	24.0338	23.3741	23.4981	23.3957
Poly(U)-binding-splicing factor PUF60	PUF60	Q9UHX1	3.15206e-05	0.00046126	-0.276288	lower in DEX	Q9UHX1	22.9934	22.9317	22.8885	22.7824	22.5541	22.536	22.9854	22.9369	23.163	22.6186	22.5822	22.8241	23.2616	23.3051	23.2171	23.0558	22.9814	22.649	22.8017	22.824	22.6244	22.6123	22.3966	22.549	22.9619	22.788	22.9363	22.5045	22.9149	23.0629	22.8469	23.1135	23.1359	22.8637	22.6272	22.6274
Myc box-dependent-interacting protein 1	BIN1	O00499	1.76952e-05	0.000285056	-0.273817	lower in DEX	O00499;Q9UBW5;P49418	23.4695	23.3719	23.5512	23.3255	23.1846	23.3949	24.0523	24.1547	24.251	23.718	23.6971	23.7573	23.7928	24.098	23.6808	23.222	23.4022	23.5912	24.2829	24.129	24.0869	23.7791	23.8648	23.9907	24.4113	24.2705	24.3522	24.1633	24.174	24.1674	23.969	23.9851	23.9194	23.8139	24.0234	23.6305
N-alpha-acetyltransferase 10	NAA10	P41227	0.00722193	0.0357078	-0.27012	lower in DEX	P41227;Q9BSU3	23.2855	23.3756	23.2084	23.4661	23.228	23.25	22.9526	23.2643	23.528	22.6424	23.0447	23.0156	23.0458	23.2521	23.313	22.1653	23.2555	23.1327	23.5623	23.8133	23.4156	23.6247	23.4681	23.2167	23.2867	23.6277	23.4653	21.894	23.1271	23.2666	23.3965	23.7031	23.651	23.1815	23.6543	23.6512
Cold shock domain-containing protein E1	CSDE1	O75534	1.31426e-07	5.24883e-06	-0.269903	lower in DEX	O75534	23.7672	23.5835	23.6276	23.3235	23.1745	23.4995	23.564	23.7283	23.8005	23.5107	23.3672	23.3633	23.6931	23.6425	23.5918	23.6039	23.4353	23.312	23.9364	23.9631	23.833	23.6771	23.5575	23.5272	24.0517	23.921	24.0644	23.869	23.8013	23.9584	23.9951	24.1933	24.0155	23.6321	23.7646	23.7362
Glutaminase kidney isoform, mitochondrial	GLS	O94925	0.00014194	0.00149505	-0.269522	lower in DEX	O94925	25.1515	25.3276	25.2755	25.0192	24.9321	25.1483	23.551	23.8666	24.0319	23.9785	23.7632	23.793	24.1949	24.2296	24.4073	23.6434	23.837	23.7323	24.4124	24.3284	24.4942	24.1767	24.099	24.2558	24.493	24.4403	24.6385	24.154	24.0752	24.2203	24.0983	24.3127	24.173	24.0293	23.9341	23.7838
Dual specificity protein phosphatase 3	DUSP3	P51452	0.000720879	0.0058064	-0.26935	lower in DEX	P51452	22.9727	22.5141	23.003	22.4725	22.4389	22.6895	22.1277	22.4119	22.4202	22.4317	21.7418	22.2127	22.4679	22.6093	22.4949	22.643	22.349	22.2412	22.1819	22.6571	22.4027	21.8987	21.9021	22.0421	22.5778	22.0278	22.3155	22.004	21.7153	21.9171	21.9007	22.3737	22.4881	21.9993	22.2696	22.13
Persulfide dioxygenase ETHE1, mitochondrial	ETHE1	O95571	0.00316438	0.0185224	-0.267607	lower in DEX	O95571	23.8279	23.9875	24.1841	23.7116	24.1059	23.7681	23.4488	23.4529	23.2971	23.7609	23.4201	23.2375	23.8854	24.0455	24.3162	23.884	24.0831	23.7197	23.6145	23.4509	23.7475	23.0834	23.1226	22.8631	23.6821	23.9702	23.6687	23.2532	23.465	23.3052	22.8923	23.267	23.4919	23.0195	22.8785	22.7323
Retinoid-inducible serine carboxypeptidase	SCPEP1	Q9HB40	0.000599659	0.00504187	-0.265165	lower in DEX	Q9HB40	24.2884	24.5124	24.1744	24.1562	24.1558	24.1758	23.6808	23.8771	23.5831	23.1051	23.4373	23.2225	24.3342	23.7124	23.713	23.8437	23.3218	23.0469	24.4239	24.3828	24.1777	24.0857	24.0175	24.2792	24.547	24.5159	24.575	24.8413	24.5852	24.5582	24.1264	24.5042	24.4349	23.9884	24.0891	23.8808
Ras-related protein Rab-31	RAB31	Q13636	0.000137968	0.00146935	-0.265122	lower in DEX	Q13636	24.0841	24.3426	23.9871	24.1145	24.151	23.9599	24.5454	24.7469	24.5044	24.3679	24.2411	24.2292	24.0356	24.1141	24.0398	23.9432	23.8843	23.7925	23.663	23.5698	23.5881	23.3153	23.2464	23.1665	23.6877	23.7585	23.5988	23.645	23.6332	23.6392	23.7348	23.9479	23.7028	23.3288	23.1077	23.1132
Glycogenin-1	GYG1	P46976	0.00224613	0.0138451	-0.264821	lower in DEX	P46976	24.7003	24.6124	24.7594	24.2775	24.2736	24.5527	24.3692	24.6249	24.7349	24.6126	24.4271	23.8588	24.7318	23.8992	24.5538	24.3925	24.1693	24.4141	24.4945	24.5549	24.3417	24.2936	24.2261	24.012	24.7339	24.5118	24.221	23.8817	24.0586	24.2914	24.6541	24.4234	24.7193	24.1472	24.5062	24.4791
Plastin-3	PLS3	P13797	3.14988e-07	1.11821e-05	-0.262914	lower in DEX	P13797;P13796;Q14651	27.1422	27.1665	27.3681	26.7894	26.8931	26.8884	27.47	27.4464	27.3942	27.3455	27.3141	27.2175	27.4693	27.6024	27.5397	27.1854	27.2844	27.3782	27.295	27.2353	27.3168	27.1394	27.1522	27.0958	27.6437	27.5938	27.5948	27.0787	27.2745	27.1507	27.525	27.4296	27.5855	27.3003	27.3449	27.2533
NADPH:adrenodoxin oxidoreductase, mitochondrial	FDXR	P22570	0.000353627	0.00330685	-0.261999	lower in DEX	P22570	24.6399	24.4294	24.7405	24.51	24.5365	24.3156	24.4714	24.7275	24.4992	24.5971	24.5095	24.4116	24.5323	24.4145	24.3679	24.3235	24.1095	23.8979	24.2526	24.6121	24.3553	23.9465	24.0361	23.9248	24.4569	24.5026	24.2839	24.2633	24.4725	24.4008	24.4667	24.6884	24.3727	23.9406	23.9525	23.9493
Annexin A4	ANXA4	P09525	2.71383e-06	5.6548e-05	-0.261317	lower in DEX	P09525	26.4285	26.3529	26.3251	26.3132	26.1451	26.0257	26.9294	27.1023	27.1097	26.8976	26.8817	26.9466	27.9129	27.5898	27.5851	27.4787	27.2772	27.217	26.6534	26.7418	26.6524	26.6133	26.525	26.6164	26.8884	26.8055	26.9745	26.4033	26.2439	26.5812	26.6202	26.6811	26.7102	26.5244	26.355	26.3143
E3 ubiquitin/ISG15 ligase TRIM25	TRIM25	Q14258	3.46128e-06	7.0588e-05	-0.259737	lower in DEX	Q14258	25.2104	25.0918	25.0863	24.8898	24.7032	25.1573	25.3338	25.2215	25.2519	25.1967	24.9759	24.9975	25.1629	25.3483	24.9821	24.7504	24.6094	24.8467	25.2523	25.2344	25.2091	25.1002	24.9415	25.0331	25.2532	25.232	25.1414	24.9486	25.0028	24.9048	25.0776	25.1647	25.3463	24.9399	24.8506	25.0766
Caprin-1	CAPRIN1	Q14444	1.39597e-06	3.3038e-05	-0.258854	lower in DEX	Q14444	24.629	24.7019	24.4052	24.5181	24.4841	24.5494	24.7851	24.9025	24.9478	24.4126	24.4569	24.6816	24.8273	24.8546	24.694	24.5964	24.4876	24.2577	24.8981	24.9023	24.7874	24.5555	24.6592	24.4972	25.1515	25.1507	25.0923	24.825	24.7076	24.9626	24.941	25.206	25.1427	24.6825	24.919	25.1069
D-3-phosphoglycerate dehydrogenase	PHGDH	O43175	5.02064e-05	0.000659217	-0.255177	lower in DEX	O43175	25.5822	25.601	25.8354	25.3631	25.16	25.2835	26.6337	26.8696	26.8983	26.6007	26.4812	26.4143	26.127	26.2689	26.1307	26.0745	26.0301	26.0552	26.7344	26.7848	26.6105	26.4921	26.5299	26.6737	26.3857	26.3287	26.329	25.8658	25.9843	25.9507	26.549	26.8368	27.0266	26.7044	26.5978	26.6777
60S ribosomal protein L7a	RPL7A	P62424	0.0010677	0.0078421	-0.254443	lower in DEX	P62424	26.8617	26.5873	27.0555	26.5673	26.523	26.6861	26.2393	26.4832	26.7123	25.8308	25.8759	25.9395	26.3918	25.9228	26.4436	26.0468	26.208	26.0594	27.3567	27.1963	27.2507	27.257	27.1779	27.0171	26.9469	26.9076	26.9991	26.3244	26.754	26.9028	27.2019	27.174	27.0434	26.7496	27.052	27.2226
Carnitine O-palmitoyltransferase 1, liver isoform	CPT1A	P50416	0.000763553	0.00604848	-0.251455	lower in DEX	P50416	23.864	23.7811	23.8995	23.8251	23.6888	23.6296	23.5418	23.4891	23.7182	23.3264	23.3182	23.5089	23.8006	23.8679	23.5965	23.5071	23.6399	23.2819	23.3519	23.5695	23.5686	23.264	23.0964	23.2669	23.1835	23.3636	23.1404	23.2831	22.9752	23.4411	23.6247	23.7498	23.4111	23.3264	22.9622	22.6545
Serine hydroxymethyltransferase, mitochondrial	SHMT2	P34897	0.000330839	0.00312422	-0.246203	lower in DEX	P34897	24.451	24.425	24.7007	24.4801	24.3454	24.2773	24.811	24.7584	24.8247	24.9331	24.6366	24.7753	24.4036	24.2543	24.3655	24.1662	24.0596	23.761	24.5826	24.8075	24.6153	24.4591	24.2906	24.4684	24.4074	24.396	24.5042	24.3322	24.1101	24.1937	24.7127	24.8921	24.7299	24.5652	24.1426	24.2137
Serine--tRNA ligase, cytoplasmic	SARS	P49591	7.79233e-05	0.000957557	-0.239949	lower in DEX	P49591	24.6522	24.6983	25.1184	24.5333	24.6655	24.4778	25.364	25.3019	25.342	25.411	24.9834	25.13	25.048	25.3333	25.1562	24.8708	24.977	24.9818	25.3499	25.357	25.3152	25.0115	25.0325	25.2955	24.9254	25.0456	25.0907	24.4928	24.6085	24.5853	25.1938	25.1494	25.0704	24.9261	25.0786	25.1312
Non-POU domain-containing octamer-binding protein	NONO	Q15233	2.5195e-05	0.000383324	-0.239596	lower in DEX	Q15233	26.4604	26.3574	26.2042	26.1643	25.9997	25.9327	26.5273	26.57	26.513	26.0541	26.1174	26.3264	26.5208	26.3773	26.1851	26.3204	26.1462	26.1409	26.3578	26.4503	26.1901	26.0772	26.2142	26.1735	26.4727	26.3881	26.2175	26.084	26.3688	26.3204	26.2792	26.5309	26.6043	26.2025	26.2084	26.0422
Aspartyl/asparaginyl beta-hydroxylase	ASPH	Q12797	1.16412e-05	0.000201047	-0.238976	lower in DEX	Q12797	24.7372	24.7872	24.9424	24.444	24.6528	24.5802	24.6092	24.5886	24.5834	24.3165	24.2481	24.3699	24.5939	24.3471	24.2365	24.2886	24.1208	24.173	24.4224	24.5582	24.4326	24.0063	24.1299	24.1919	24.3936	24.4126	24.311	24.3444	24.2862	24.506	24.2244	24.5079	24.3846	24.0772	24.0249	24.0107
AP-3 complex subunit delta-1	AP3D1	O14617	0.000114328	0.00126686	-0.237862	lower in DEX	O14617	23.2457	22.9849	23.3483	22.927	23.0237	23.1916	23.1147	23.6118	23.499	23.2876	23.2614	23.0728	23.4635	23.4769	23.1269	23.3108	22.9515	22.8927	23.1392	23.2707	23.3321	23.0266	23.0459	23.1495	23.4913	23.2661	23.1165	22.9981	22.9073	22.9133	23.3005	23.5122	23.0998	23.3151	22.9099	22.9338
Ras GTPase-activating protein-binding protein 2	G3BP2	Q9UN86	0.00364082	0.0203483	-0.237262	lower in DEX	Q9UN86	24.2463	24.3545	24.5603	24.1359	23.9359	24.5084	24.1168	24.7665	24.2058	24.1087	23.9564	23.7393	24.1094	24.0991	23.9464	23.6624	24.0848	23.598	24.2175	24.3591	24.312	24.2313	23.936	24.4212	24.8105	24.9171	24.7923	25.2347	24.3803	24.5132	24.434	24.3983	24.6203	23.8706	24.3561	24.3221
Core histone macro-H2A.1	H2AFY	O75367	0.00122242	0.00874393	-0.234764	lower in DEX	O75367;Q9P0M6	23.5776	23.6067	23.694	23.3102	23.1775	23.5296	23.1475	23.2912	23.4621	23.4604	22.9055	23.1758	23.1483	23.5635	23.2631	22.9021	23.4156	23.1676	23.6089	23.5275	23.3947	23.1737	23.1227	22.9112	23.0359	23.1267	22.9479	22.64	23.1892	23.3264	23.4646	23.2571	23.1843	22.968	22.8579	22.8426
Microtubule-associated protein 1A;MAP1A heavy chain;MAP1 light chain LC2	MAP1A	P78559	4.52e-05	0.000618918	-0.234344	lower in DEX	P78559	24.9066	24.7321	25.0944	24.7261	24.7694	24.9008	25.1643	25.1067	25.1846	25.2699	24.9526	25.0815	24.9453	24.9631	24.9557	24.5012	24.6593	24.6809	25.1656	25.394	25.1242	24.9768	24.8993	24.8908	25.0509	25.27	25.0207	25.0407	24.8505	24.9192	25.2085	25.1626	25.2093	24.6555	24.7934	24.8728
Plasma membrane calcium-transporting ATPase 4	ATP2B4	P23634	0.000226347	0.00225993	-0.234119	lower in DEX	P23634	25.4024	25.3264	25.3866	25.1642	24.9593	25.0711	25.6666	25.6532	25.6478	26.0216	25.4862	25.6501	25.7041	25.6134	25.4009	25.2889	25.3444	25.1837	25.1812	25.4083	25.1556	25.0781	24.9409	25.0442	25.3628	25.5495	25.4946	25.214	25.2627	25.3914	25.473	25.5032	25.3919	25.1458	25.098	24.763
Dipeptidyl peptidase 4;Dipeptidyl peptidase 4 membrane form;Dipeptidyl peptidase 4 soluble form	DPP4	P27487	0.00124697	0.00882675	-0.231792	lower in DEX	P27487	27.9799	28.1238	28.2061	27.8573	27.7953	27.9955	28.1374	28.1599	28.1975	28.4237	28.0321	28.0137	27.7806	27.7368	27.3701	27.6541	27.6538	27.6002	28.3661	28.3412	28.3135	28.0933	27.9672	28.1444	28.2424	28.3754	28.3396	27.8528	27.9869	28.2724	27.8809	27.6663	27.7331	27.2887	27.1036	27.0432
Calcyclin-binding protein	CACYBP	Q9HB71	0.00121261	0.00870627	-0.231617	lower in DEX	Q9HB71	23.2748	23.1414	23.7019	22.954	23.0358	23.0753	23.6606	23.9098	23.7973	24.0747	23.2912	23.6129	23.7432	23.6937	23.7403	23.7105	23.5709	23.539	23.6873	23.7585	23.2888	23.1755	23.3086	23.2548	23.5965	23.5431	23.6559	23.6425	23.1184	23.338	23.5554	23.7779	23.7732	23.3782	23.5482	23.5019
3-oxo-5-beta-steroid 4-dehydrogenase	AKR1D1	P51857	0.00618672	0.0312104	-0.231075	lower in DEX	P51857	27.7505	27.7802	27.5104	27.4739	27.1309	27.566	27.5788	27.6982	28.2055	28.1317	27.6448	27.8234	28.4681	27.9123	28.1285	28.1505	27.8734	27.6069	27.3704	27.6261	27.9307	27.4654	27.307	27.4396	27.547	27.5935	27.8789	27.5776	27.3329	27.758	28.0354	27.9678	28.267	27.7529	27.5958	27.4594
Xaa-Pro dipeptidase	PEPD	P12955	8.01189e-05	0.000966103	-0.229805	lower in DEX	P12955	25.0303	25.0421	25.3336	24.6834	24.7002	24.7754	25.0063	25.1165	25.0542	25.1146	24.7317	24.725	24.6072	24.751	24.6163	24.5762	24.6261	24.5243	24.7766	24.9567	24.9141	24.6256	24.7138	24.6855	24.8756	24.9016	24.7934	24.4245	24.4577	24.3807	24.5577	24.6893	24.6594	24.5084	24.5953	24.6972
Lon protease homolog, mitochondrial	LONP1	P36776	0.000411487	0.00373849	-0.228239	lower in DEX	P36776	24.5596	24.6445	24.686	24.6628	24.5853	24.6214	24.8289	24.8927	25.0729	24.9026	24.7361	25.0003	24.1945	24.11	24.451	23.9303	23.8114	23.7914	24.8692	25.1686	24.9425	24.5192	24.6838	24.7022	24.4694	24.5957	24.7611	24.4052	24.382	24.5978	24.8436	24.8254	25.0127	24.6744	24.5103	24.3038
Basic leucine zipper and W2 domain-containing protein 1	BZW1	Q7L1Q6	0.00071282	0.00580573	-0.227749	lower in DEX	Q7L1Q6	23.5278	23.4147	23.8272	23.3585	23.2535	23.37	23.7387	23.8832	23.9688	24.0207	23.8541	24.1377	23.8784	24.1862	23.6289	23.5814	23.4928	23.5545	24.1692	24.425	24.2216	23.9626	24.0488	23.8298	23.9443	23.8923	23.849	23.7992	23.5622	23.7465	24.3379	24.2799	24.3117	23.8344	23.9981	23.9804
Probable glutathione peroxidase 8	GPX8	Q8TED1	0.00456102	0.0243551	-0.226221	lower in DEX	Q8TED1	22.9844	23.0303	22.9253	22.9112	23.1869	23.0011	23.6634	23.039	23.2995	23.0566	22.4719	22.754	23.1798	23.073	22.8129	23.0433	22.8054	22.7124	23.5603	23.4294	23.462	23.092	23.0011	23.0917	22.8893	22.98	23.0815	23.0779	23.0463	23.2585	23.2096	23.4239	23.4862	23.1796	22.8173	22.9508
Golgi resident protein GCP60	ACBD3	Q9H3P7	0.000433751	0.00390277	-0.225689	lower in DEX	Q9H3P7	23.0998	23.2294	23.2998	22.9595	22.9598	23.2115	23.4817	23.0833	23.3112	22.9369	22.6964	22.9639	23.1394	23.2092	23.2855	22.8584	22.8326	22.6312	23.3112	23.2377	23.2654	23.3545	23.3481	23.2901	23.4644	23.2809	23.204	23.064	23.1158	23.2144	23.4643	23.5762	23.4564	23.512	23.1785	23.2096
NADPH--cytochrome P450 reductase	POR	P16435	1.68395e-05	0.00027357	-0.224106	lower in DEX	P16435	23.8371	23.7631	23.9368	23.6211	23.7	23.8973	23.7624	23.7485	23.923	23.5986	23.5112	23.6958	23.9946	23.8199	23.5156	23.6751	23.454	23.4303	23.6235	23.5959	23.5509	23.3814	23.1749	23.3218	23.4471	23.7165	23.6169	23.595	23.3504	23.5805	23.6212	23.633	23.521	23.2753	23.1573	23.1731
3-hydroxyisobutyryl-CoA hydrolase, mitochondrial	HIBCH	Q6NVY1	0.00884609	0.0417684	-0.221036	lower in DEX	Q6NVY1	23.4095	23.4142	23.328	23.3958	23.2775	23.5955	22.989	23.3153	23.3855	23.171	23.2445	23.3565	23.3016	23.434	23.0863	23.1168	22.2815	22.9423	22.9479	23.2869	23.071	22.8297	22.8665	22.9469	23.4687	23.3696	23.3663	22.9558	23.099	23.3531	23.7972	23.5678	23.8275	23.5063	23.1323	23.3167
Tyrosine--tRNA ligase, cytoplasmic;Tyrosine--tRNA ligase, cytoplasmic, N-terminally processed	YARS	P54577	8.01306e-05	0.000966103	-0.216973	lower in DEX	P54577	23.9671	24.0679	24.2557	23.9073	23.8113	24.15	24.4361	24.6155	24.7472	24.5047	24.3412	24.4872	24.2861	24.48	24.1975	24.1921	24.19	24.2099	24.824	24.9426	24.6474	24.5842	24.6305	24.6483	24.6342	24.6392	24.5522	24.0391	24.1053	24.1578	24.6736	24.8387	24.8262	24.5659	24.5932	24.6078
Histone-binding protein RBBP4	RBBP4	Q09028	0.00174613	0.0114244	-0.216662	lower in DEX	Q09028	23.423	23.5686	23.8863	23.0532	23.1885	22.9834	23.4853	23.3881	23.3744	23.4314	23.0257	23.2195	23.8307	23.7512	23.6455	23.3246	23.3384	23.412	23.4196	23.3668	23.227	23.3104	23.3656	23.3784	23.5946	23.3797	23.6018	23.4269	23.439	23.451	23.3176	23.3749	23.563	23.2175	23.4017	23.3313
Transmembrane 9 superfamily member 3	TM9SF3	Q9HD45	0.00012485	0.0013446	-0.216606	lower in DEX	Q9HD45	23.1327	23.3135	23.1615	23.0434	23.0085	22.8427	22.8539	22.9183	23.1776	23.1242	22.8992	22.6555	23.0345	23.1515	22.6252	22.6573	22.9846	22.3038	22.9929	22.8981	22.9825	22.7567	22.5343	22.7651	22.5848	22.6111	22.7764	22.4838	22.394	22.8205	23.0257	22.7204	22.8534	22.702	22.4755	22.4638
Programmed cell death protein 6	PDCD6	O75340	0.00305322	0.0179541	-0.214641	lower in DEX	O75340	24.171	23.96	24.5152	23.9933	24.2053	23.7885	23.9487	24.4703	24.4227	23.2243	23.979	24.1515	24.2697	24.34	24.1001	24.2183	24.2601	23.9666	24.1734	24.309	24.0195	23.9719	24.0272	24.2825	24.0812	24.0008	23.888	23.6605	23.8056	23.7843	24.058	24.034	24.2447	23.8037	23.9873	24.0328
Alpha-soluble NSF attachment protein	NAPA	P54920	1.94481e-05	0.000303106	-0.214253	lower in DEX	P54920;Q9H115	26.5022	26.619	26.6085	26.4378	26.4874	26.5868	26.4365	26.5842	26.4329	26.3084	26.1884	26.3402	26.3867	26.6122	26.1594	26.2355	26.1226	26.1225	26.2942	26.2793	26.192	26.1862	26.2008	26.093	26.2157	26.3682	26.3521	25.7856	25.9705	26.0444	26.3426	26.4387	26.5258	25.95	26.2416	26.1922
Aldehyde dehydrogenase family 1 member A3	ALDH1A3	P47895	0.00501184	0.0260371	-0.21365	lower in DEX	P47895	23.7046	23.98	24.3408	23.7789	23.707	24.0011	24.537	24.4313	24.4252	25.0902	24.5439	24.3699	25.6341	25.6498	25.265	25.1145	25.1642	25.2893	24.5086	24.5238	24.4176	24.2107	24.2125	24.2881	25.6998	25.4812	25.4304	25.2122	24.8723	25.1877	25.4154	25.3893	25.4227	25.0108	25.2228	25.1346
40S ribosomal protein S11	RPS11	P62280	0.00479245	0.0253788	-0.212234	lower in DEX	P62280	26.478	26.5102	26.4134	26.2944	26.2966	26.355	26.4011	26.7794	26.9526	26.3357	26.2025	26.406	26.4971	25.9585	26.4612	26.5896	26.4604	26.1547	26.7987	27.0552	26.7913	26.7672	26.8135	26.6688	26.5718	26.7507	26.5477	25.8193	26.2993	26.373	26.7115	26.8721	26.7242	26.5359	26.5406	26.5419
Thioredoxin-like protein 1	TXNL1	O43396	0.000160326	0.00165273	-0.211618	lower in DEX	O43396	25.0184	24.8954	25.0362	24.5281	24.4777	24.7947	24.9188	24.9974	25.0581	25.1191	24.9228	24.9065	25.0062	25.2488	25.1779	24.8216	24.8277	24.9793	25.1291	25.0645	25.0516	25.0628	25.1365	24.9497	25.3519	25.1168	25.2906	24.8618	24.9402	24.9266	25.2353	25.1718	25.4417	24.9857	25.0312	25.129
Protein PML	PML	P29590	1.37085e-05	0.000228515	-0.211125	lower in DEX	P29590	25.8335	25.721	26.0197	25.6704	25.585	25.7609	24.8473	24.8914	24.9679	24.8458	24.6723	24.7056	25.3703	25.2721	24.9232	24.9759	24.9517	24.7832	24.9223	24.9766	24.908	24.7096	24.6503	24.5638	25.2363	25.2224	25.2503	25.1987	25.1369	25.3972	25.1833	25.2835	25.1427	24.9016	24.8875	24.7754
Delta-1-pyrroline-5-carboxylate synthase;Glutamate 5-kinase;Gamma-glutamyl phosphate reductase	ALDH18A1	P54886	0.00161227	0.0108828	-0.208395	lower in DEX	P54886	24.8031	24.8176	25.1061	24.9792	25.0853	24.7105	24.7732	24.8254	24.958	24.8125	24.493	24.6902	24.7325	24.3844	24.6483	24.3865	24.3904	24.0122	24.8304	24.9886	24.8512	24.5338	24.6752	24.6271	24.533	24.6201	24.6932	24.5199	24.3352	24.5102	24.7243	24.8437	24.7913	24.5517	24.2553	24.6048
Adenylate kinase isoenzyme 1	AK1	P00568	0.000521384	0.0045226	-0.207842	lower in DEX	P00568	24.8795	24.7917	24.9203	24.8509	24.5665	24.9367	25.7426	25.7339	25.8037	25.6743	25.5112	25.2521	25.4471	25.684	25.4388	25.5121	25.2948	25.3149	25.5926	25.708	25.4647	25.309	25.3047	25.4187	25.3632	25.5466	25.3015	25.3007	25.0096	24.9806	25.1627	25.6576	25.7427	25.2979	25.4153	25.29
Pre-mRNA-splicing factor ATP-dependent RNA helicase DHX15	DHX15	O43143	0.000320926	0.00307607	-0.207277	lower in DEX	O43143;O60231	22.8972	22.8632	23.1457	22.5991	22.682	22.5553	22.9193	23.1581	23.1667	23.0974	23.0498	23.1884	23.1584	23.0999	23.2812	22.9647	23.2242	23.1296	22.8094	22.9269	22.78	22.6785	22.6373	22.5978	23.3354	23.0468	23.2608	22.928	22.8366	23.1413	22.9944	23.0813	23.0632	22.5644	22.7209	22.6619
Signal recognition particle receptor subunit alpha	SRPR	P08240	0.00389545	0.021336	-0.207042	lower in DEX	P08240	23.4345	23.6951	23.1574	23.4069	23.4779	22.9528	23.6621	23.8695	23.9407	23.6111	23.4124	23.2992	23.4205	23.36	22.8493	23.1964	23.1374	23.2196	23.6153	23.5355	23.7711	23.5109	22.9546	23.288	23.5769	23.3229	23.6878	23.7441	23.4059	23.1939	23.6538	23.7608	23.4211	23.4378	23.5831	23.1758
Epidermal growth factor receptor	EGFR	P00533	0.00352022	0.0200245	-0.203799	lower in DEX	P00533;P04626;Q15303	23.6632	23.6521	24.0263	23.5667	23.2835	23.3298	23.9294	23.8101	23.6731	23.7794	23.6347	23.6854	23.8609	23.9454	23.4831	23.2949	23.3906	23.3533	23.5291	23.7591	23.5643	23.2552	23.487	23.4047	23.5193	23.5934	23.6655	23.6857	23.8089	23.8127	23.5414	23.6252	23.5858	23.4801	23.2213	23.2843
Far upstream element-binding protein 1	FUBP1	Q96AE4	1.24896e-05	0.0002119	-0.203726	lower in DEX	Q96AE4	24.6897	24.7104	24.7166	24.5683	24.633	24.538	24.8684	24.819	24.9571	24.6642	24.6959	24.6657	25.3297	25.2112	25.268	24.8497	24.9468	24.8033	24.9489	24.9574	24.8163	24.7596	24.7642	24.4767	24.9141	24.9649	24.947	24.9188	24.7809	25.0149	24.996	25.1083	25.2684	24.8415	24.9662	24.9368
40S ribosomal protein S2	RPS2	P15880	0.0016875	0.0111936	-0.203031	lower in DEX	P15880	26.2544	26.2555	26.2753	26.2718	25.9542	26.3202	26.089	26.4641	26.4068	26.3294	26.14	26.2776	26.2787	26.11	26.4756	25.9972	26.2454	26.1416	26.4999	26.6879	26.6553	26.4406	26.4126	26.3159	26.0137	26.3017	26.1955	25.2018	25.9857	25.9374	26.4648	26.4143	26.2673	26.2382	26.1561	26.0895
60S ribosomal protein L6	RPL6	Q02878	0.0021082	0.0132827	-0.202551	lower in DEX	Q02878	27.0821	27.0149	27.2046	26.9388	26.9859	27.1055	27.2185	27.2459	27.4375	26.9819	26.6461	26.9867	27.1788	26.4219	26.87	26.7538	26.7107	26.6966	27.4078	27.3347	27.1453	27.1269	27.254	27.0375	26.832	27.2003	27.0261	26.9682	26.9121	26.579	27.0964	27.3017	27.3054	27.1988	26.9767	26.8188
Eukaryotic translation initiation factor 5	EIF5	P55010	0.000467411	0.00411022	-0.202344	lower in DEX	P55010	23.9007	23.777	23.504	23.5987	23.6987	23.8007	24.1688	24.2421	24.0109	24.0131	24.1572	24.1013	24.0686	24.2007	23.9838	23.9494	23.8043	23.7463	24.2764	24.5274	24.1721	23.8737	24.2893	24.034	24.1436	24.2221	24.1897	23.8149	23.5923	23.957	24.42	24.4636	24.5569	24.2171	24.1892	24.349
Matrix-remodeling-associated protein 7	MXRA7	P84157	0.00062423	0.00520282	-0.202098	lower in DEX	P84157	24.9247	25.0942	24.6502	24.8255	24.5935	24.35	24.1617	23.7944	23.9922	24.0022	23.7832	23.7274	24.8131	24.7438	24.6606	24.5241	24.1814	24.5198	24.5658	24.077	24.3912	24.3644	24.1186	24.0458	24.7979	24.7953	24.7569	25.0291	24.591	24.8578	24.6307	24.2419	24.1323	24.1867	23.988	23.8976
Perilipin-3	PLIN3	O60664	3.86092e-05	0.000548754	-0.201796	lower in DEX	O60664	26.7902	26.7883	26.8247	26.4144	26.5288	26.5919	27.7794	27.399	27.5679	27.6555	27.5167	27.4136	27.276	27.0982	27.4222	26.8999	26.972	27.0655	27.3737	27.3914	27.3051	27.1331	27.0139	27.2398	27.1001	27.1414	27.2043	27.2391	27.0107	26.9577	27.5655	27.4293	27.3749	27.1917	27.18	27.1749
Casein kinase II subunit beta	CSNK2B	P67870	0.0106892	0.0484424	-0.200805	lower in DEX	P67870	23.017	23.031	23.7464	22.8273	22.7582	22.7506	22.8163	23.3251	23.3616	22.3422	22.7436	23.0551	23.1579	23.2079	23.1637	23.1937	23.1786	23.2887	22.9356	23.414	22.9236	22.896	23.0461	23.0233	23.4762	23.1515	23.088	23.0976	23.3393	23.1937	22.866	22.9323	23.3127	22.7667	22.787	23.0247
DnaJ homolog subfamily C member 8	DNAJC8	O75937	0.0035189	0.0200245	-0.199712	lower in DEX	O75937	23.3919	23.2545	23.1524	22.8714	22.5528	23.1489	23.5278	23.6035	24.0714	23.7106	23.6682	23.5766	23.4682	23.5881	23.7798	23.432	23.4848	23.4727	23.1913	23.4933	23.4021	23.1531	23.0499	23.1075	23.4952	23.4509	23.6176	23.3134	23.2136	23.7167	23.4862	23.4911	23.6937	23.1754	23.5961	23.3204
Optineurin	OPTN	Q96CV9	9.98868e-06	0.000175566	-0.19845	lower in DEX	Q96CV9	24.1754	23.7973	23.703	23.7812	23.7709	23.7558	24.4345	24.406	24.5437	24.123	24.1983	24.235	24.2589	24.3303	24.1452	24.1865	24.0816	24.0371	24.3487	24.3543	24.248	24.0512	24.0093	24.0209	24.4701	24.2849	24.3852	24.173	24.1569	24.3007	24.1227	24.3661	24.255	24.146	24.0229	24.0071
Sorting nexin-12	SNX12	Q9UMY4	6.32344e-05	0.000797503	-0.194329	lower in DEX	Q9UMY4	23.4051	23.4343	23.6391	23.3204	23.3746	23.4502	23.5025	23.7426	23.4958	23.531	23.2673	23.374	23.5849	23.5935	23.5331	23.3206	23.3408	23.1513	23.4414	23.5278	23.129	23.0757	23.4094	22.9193	23.5347	23.5828	23.2355	23.4732	23.2022	23.2966	23.0597	23.6656	23.6909	23.0444	23.379	23.3703
Prelamin-A/C;Lamin-A/C	LMNA	P02545	1.00742e-05	0.000175566	-0.193722	lower in DEX	P02545	29.7001	29.4946	29.4502	29.4525	29.2953	29.228	29.8088	29.8108	29.8934	29.5926	29.535	29.6899	29.9106	29.7197	29.5067	29.6186	29.4805	29.3855	29.5818	29.4873	29.4384	29.2545	29.3001	29.172	29.5744	29.6485	29.701	29.612	29.6717	29.8351	29.6434	29.8483	29.7453	29.4167	29.4752	29.4614
ADP/ATP translocase 2;ADP/ATP translocase 2, N-terminally processed	SLC25A5	P05141	0.0110324	0.0495297	-0.193378	lower in DEX	P05141;Q9H0C2	24.6125	24.7889	24.5844	24.6095	24.4153	24.4204	24.3489	24.5223	24.4766	24.5394	24.1135	24.2741	24.2923	24.3131	24.1112	24.2884	24.2008	24.1579	24.3218	24.4733	24.6221	24.218	24.1035	24.202	23.9433	24.1362	23.8894	23.853	23.9594	24.3314	24.433	24.5404	24.2072	23.9206	23.7182	23.8108
ATP-binding cassette sub-family F member 1	ABCF1	Q8NE71	0.00156168	0.0106539	-0.192916	lower in DEX	Q8NE71	24.3782	23.9857	24.2643	23.8622	23.6163	24.3354	23.7341	23.656	23.8967	23.6463	23.7532	23.7133	23.5925	24.0011	23.7987	23.5103	23.7475	23.4951	24.1763	24.0264	24.1907	24.1255	24.0524	24.1913	24.0829	24.1622	24.2536	23.3785	23.7777	24.1252	23.8498	23.9803	24.1329	23.8518	23.7359	23.7721
Splicing factor 3B subunit 1	SF3B1	O75533	0.00350452	0.0200245	-0.191329	lower in DEX	O75533	23.2305	23.1231	22.9309	23.3203	22.6445	23.0358	23.2422	23.2737	23.4539	23.1802	23.2987	23.0662	23.3231	23.1509	23.1039	22.8484	22.9384	22.8224	23.4282	23.1314	22.802	22.9647	22.8824	22.8927	23.1134	23.0904	23.2788	23.182	23.1153	23.3449	23.4783	23.3839	23.2555	22.9759	23.0668	22.7706
Integrin alpha-2	ITGA2	P17301	0.000435676	0.00390277	-0.191234	lower in DEX	P17301	26.0164	25.9524	25.9191	25.7762	25.6764	25.87	24.5335	24.5147	24.6006	24.6291	24.4533	24.6649	25.9879	25.8656	25.7712	25.6408	25.6187	25.472	25.145	25.4528	25.3831	25.2528	25.1642	25.0568	25.4243	25.584	25.6726	25.41	25.3803	25.6228	24.9205	24.8811	24.8871	24.5632	24.3852	24.4329
Small nuclear ribonucleoprotein Sm D3	SNRPD3	P62318	0.00430121	0.0232266	-0.185373	lower in DEX	P62318	25.0768	25.3601	25.3724	25.1507	24.8756	25.005	25.2858	25.1719	25.48	25.2611	24.7858	25.1155	24.925	25.4589	25.271	24.8768	25.2718	24.9949	25.2174	25.0272	25.4554	25.2629	25.0662	25.0309	25.1646	24.9902	25.3828	24.9173	25.0879	25.1051	25.6275	25.4934	25.0814	24.9428	25.5642	25.1906
RNA-binding protein Raly	RALY	Q9UKM9	0.00907911	0.042142	-0.185306	lower in DEX	Q9UKM9	22.8295	22.9101	23.0312	22.8297	23.0268	22.8416	23.7955	23.9051	23.5851	23.4002	23.6244	23.5419	23.7411	23.5681	23.2359	23.3258	23.4296	23.3439	23.6797	23.5145	23.3355	23.1012	22.7309	23.2236	23.4466	23.4497	23.3498	23.601	23.6428	23.2317	23.5057	23.4522	23.2994	23.2503	23.3273	22.8264
Major vault protein	MVP	Q14764	1.25943e-06	3.09529e-05	-0.184936	lower in DEX	Q14764	27.1867	27.2728	27.4236	27.0421	27.0715	27.2404	26.9646	26.9727	26.8693	27.0822	26.8382	26.7562	26.8241	26.7218	26.8517	26.645	26.4891	26.5589	26.8333	26.7859	26.7487	26.4585	26.5637	26.5493	26.7791	26.7872	26.7826	26.6162	26.6589	26.6054	26.6757	26.7958	26.742	26.4863	26.4171	26.6095
Matrix metalloproteinase-14	MMP14	P50281	0.0017914	0.0116202	-0.184457	lower in DEX	P50281;Q9Y5R2	24.4641	24.4235	24.546	24.4048	24.2431	24.5782	24.5375	24.6576	24.6291	24.7198	24.3739	24.6428	24.1733	24.1602	24.01	24.2418	23.9554	23.7587	23.9282	24.2099	24.0344	23.8183	23.8334	23.8422	24.1341	23.8863	24.1201	23.7653	23.8316	23.9899	23.8275	23.8255	24.002	23.6197	23.168	23.4623
Peroxiredoxin-5, mitochondrial	PRDX5	P30044	0.000438378	0.00390605	-0.18353	lower in DEX	P30044	26.3335	26.5792	26.7159	26.5247	26.6756	26.4069	26.9623	26.8593	26.7967	26.6407	26.7345	26.5452	26.642	26.7065	26.7085	26.4864	26.7768	26.6127	26.8765	26.7797	26.6783	26.4379	26.4882	26.5718	26.7679	26.7218	26.7814	26.3864	26.552	26.5272	26.7743	26.7279	27.1376	26.4639	26.6818	26.7332
Membrane-associated progesterone receptor component 1	PGRMC1	O00264	0.00354942	0.0200568	-0.183391	lower in DEX	O00264	26.7017	26.5065	26.8615	26.3671	26.3991	26.631	26.5373	26.4757	26.6532	26.7309	26.3565	26.3339	26.7655	26.8138	26.7766	26.2091	26.4497	26.3657	26.3819	26.287	26.2723	26.1877	26.3549	26.1487	26.3628	26.5385	26.352	26.5292	26.4488	26.4304	26.1284	26.3748	26.4159	26.1155	25.9989	25.8474
Heat shock protein HSP 90-alpha	HSP90AA1	P07900	1.96295e-06	4.37556e-05	-0.18077	lower in DEX	P07900;Q58FG0;Q14568	29.0598	29.1757	29.2375	28.8427	28.9139	29.0884	29.2049	29.232	29.3567	29.2935	29.0838	29.0485	29.3839	29.5053	29.3111	29.1238	29.1415	29.1614	29.0433	29.1395	29.1483	29.024	29.0317	28.938	29.1655	29.1787	29.0696	28.8969	28.8997	28.9885	29.2864	29.3051	29.4088	29.0981	29.11	29.2738
Ran GTPase-activating protein 1	RANGAP1	P46060	0.00849838	0.0408305	-0.179411	lower in DEX	P46060	23.314	23.3065	23.5623	23.038	23.0826	23.1963	23.1269	23.4955	23.183	23.4589	23.0186	23.3573	23.4666	23.4505	23.4517	23.5367	23.2277	23.3741	23.366	23.5054	23.3977	23.3176	23.2222	23.2012	23.4279	23.5894	23.3719	23.0019	23.1273	23.134	23.1324	23.5915	23.6025	23.4419	23.1982	23.178
Glycogen phosphorylase, liver form	PYGL	P06737	0.000451662	0.00399003	-0.178759	lower in DEX	P06737	23.6498	23.5317	23.9308	23.4329	23.3483	23.607	23.5312	23.6565	23.9778	23.7249	23.5505	23.6048	23.863	23.8969	23.7757	23.663	23.703	23.699	23.3569	23.589	23.3254	23.3228	23.4139	23.2112	24.0592	24.1484	24.1837	23.7232	23.7288	23.6897	23.8675	23.9727	24.04	23.9977	23.8453	23.8727
Nuclear autoantigenic sperm protein	NASP	P49321	0.00181922	0.0117029	-0.176943	lower in DEX	P49321	22.6902	22.5899	22.9459	22.6379	22.2444	22.4699	23.2186	23.2967	23.5253	23.2093	23.3611	23.4482	23.4077	23.5317	23.4472	23.5812	23.1182	22.9823	23.2045	23.2578	23.1598	23.0497	23.0057	22.877	23.5762	23.457	23.5489	23.4767	23.2922	23.6535	23.5509	23.8534	23.6853	23.5162	23.3818	23.4566
Pyruvate kinase PKM	PKM	P14618	0.00501071	0.0260371	-0.175954	lower in DEX	P14618	29.705	30.1067	30.19	29.4838	29.9164	29.7611	29.7994	29.6556	29.4825	30.1101	29.5453	29.4649	29.986	29.7498	30.3289	29.4145	29.764	29.6665	29.9119	29.7754	29.9902	29.6539	29.7514	29.6983	29.8173	29.7425	29.7479	29.5734	29.5813	29.4512	29.7239	29.5983	29.8396	29.7305	29.5784	29.8389
Stress-70 protein, mitochondrial	HSPA9	P38646	0.00031405	0.0030253	-0.175778	lower in DEX	P38646	27.0054	27.1181	27.1207	26.8953	26.9594	27.0417	27.0975	26.8819	26.9101	27.0344	26.8252	26.8516	26.6349	26.4793	26.7776	26.125	26.2591	26.1914	27.162	27.0017	27.0799	27.0044	26.8614	26.7771	26.902	26.9548	27.0082	27.0411	26.8186	26.8943	26.9135	27.0204	27.0713	26.7686	26.7932	26.8336
Annexin A7	ANXA7	P20073	0.0032367	0.0187455	-0.174295	lower in DEX	P20073	25.0163	25.1042	25.3339	24.903	24.9408	24.844	25.1848	25.1771	25.3038	25.5227	25.3529	25.2315	25.368	25.5164	25.4433	25.3175	25.2804	25.2393	25.1777	25.2118	24.9834	24.8813	24.88	24.9876	25.1256	25.2005	25.1904	24.7758	24.7	24.7919	25.2674	25.2489	25.3674	25.0951	25.1899	25.15
Alanine--tRNA ligase, cytoplasmic	AARS	P49588	9.18159e-05	0.00106031	-0.171977	lower in DEX	P49588	24.7142	24.6144	24.772	24.4997	24.4308	24.4391	25.0065	24.9375	25.1544	24.8093	24.7458	24.8243	24.8556	25.1486	24.8959	25.0005	24.991	24.9306	25.3333	25.5011	25.3046	25.3411	25.2931	25.2585	24.9872	25.0228	24.9109	24.5782	24.7378	24.6606	25.3422	25.5045	25.3825	25.2935	25.2215	25.2375
Heat shock protein HSP 90-beta	HSP90AB1	P08238	0.00115697	0.0084331	-0.171772	lower in DEX	P08238;Q58FF7	27.4878	27.4749	27.7928	27.2713	27.4712	27.2789	27.5379	27.6486	27.4321	27.5039	27.4229	27.3709	27.376	27.7693	27.6632	27.5336	27.4705	27.6048	27.6356	27.6678	27.6181	27.3955	27.4547	27.4124	27.5475	27.4674	27.5728	27.0316	27.2278	27.2945	27.6122	27.4938	27.5788	27.3224	27.5618	27.6561
Eukaryotic translation initiation factor 2A;Eukaryotic translation initiation factor 2A, N-terminally processed	EIF2A	Q9BY44	0.00933003	0.043098	-0.169426	lower in DEX	Q9BY44	23.7844	23.5795	23.4054	23.3685	23.4636	23.5839	23.9949	23.9121	24.1352	23.6225	23.7744	23.797	23.6711	23.9431	24.1388	23.9025	23.7519	23.5808	23.9734	24.0482	23.9361	24.0749	23.9573	23.9121	23.9121	23.9739	24.0242	23.5318	23.6038	23.7149	23.9015	24.2482	24.2458	24.1951	24.0536	23.8894
V-type proton ATPase catalytic subunit A	ATP6V1A	P38606	0.00201641	0.0127995	-0.169093	lower in DEX	P38606	26.0458	26.1443	25.8549	25.8873	25.6934	25.7607	25.808	25.982	26.0806	26.0687	25.7421	25.6232	26.0007	25.6222	25.6613	25.554	25.6902	25.622	25.7996	25.8846	25.8524	25.7346	25.6975	25.6507	25.9192	25.857	25.8893	25.7275	25.845	25.9242	25.9472	25.894	25.7522	25.6065	25.5188	25.6049
Protein phosphatase 1 regulatory subunit 7	PPP1R7	Q15435	0.00739962	0.0362517	-0.168103	lower in DEX	Q15435	23.1034	23.0416	23.4671	22.8142	23.0823	22.88	23.2281	23.388	23.2942	23.4639	23.1248	23.2474	23.4898	23.4224	23.4248	23.7486	23.5483	23.2429	23.381	23.4444	23.3836	23.2078	23.2611	23.2847	23.5529	23.4264	23.4629	23.4077	23.0557	23.0254	23.7732	23.5422	23.3359	23.3615	23.1278	23.2521
Transmembrane emp24 domain-containing protein 7	TMED7	Q9Y3B3	8.46682e-05	0.000989918	-0.166995	lower in DEX	Q9Y3B3	24.9358	24.9038	25.0145	24.8397	24.7497	24.9267	24.606	24.5714	24.6569	24.3462	24.4145	24.3901	24.3727	24.4847	24.1268	24.3478	24.3478	24.1726	24.7397	24.6001	24.6655	24.5379	24.5417	24.5023	24.4292	24.3855	24.4141	23.9175	24.2382	24.3464	24.3973	24.6084	24.4461	24.3692	24.307	24.0576
SEC23-interacting protein	SEC23IP	Q9Y6Y8	0.00171676	0.0112749	-0.166859	lower in DEX	Q9Y6Y8	23.9001	24.1718	24.0088	23.7981	23.6855	23.8143	23.84	23.7655	23.9541	23.9804	23.7625	23.8515	23.912	24.2592	24.1345	23.8895	23.6639	23.9426	23.8267	23.9353	24.0988	23.5758	23.6841	23.735	23.7118	23.8695	24.1161	23.5608	23.8543	23.8045	23.9497	24.0626	24.0092	24.0537	23.939	23.9263
Aldose reductase	AKR1B1	P15121	0.000440118	0.00390605	-0.166525	lower in DEX	P15121	26.344	25.8863	25.9793	25.8437	25.7374	26.085	25.9865	25.9655	26.0383	26.0058	25.8694	25.8569	26.211	26.2035	25.8236	26.0364	25.8453	25.7409	25.8609	26.0046	25.9179	25.7511	25.6981	25.8114	25.7959	25.7914	25.7653	25.5913	25.5084	25.3121	25.7764	25.7495	25.7847	25.6662	25.7413	25.7864
Puromycin-sensitive aminopeptidase	NPEPPS	P55786	0.000115577	0.00126856	-0.166512	lower in DEX	P55786;A6NEC2	25.4744	25.57	25.6886	25.3302	25.444	25.2733	25.871	25.6982	25.8876	25.9222	25.8361	25.6048	25.8108	25.7316	25.7729	25.7351	25.6958	25.6481	25.5964	25.8128	25.6444	25.4855	25.4949	25.587	25.6583	25.5005	25.5293	25.3983	25.1623	25.3162	25.7178	25.779	25.7753	25.5505	25.4819	25.5555
Glyoxalase domain-containing protein 4	GLOD4	Q9HC38	0.000298981	0.00292422	-0.165337	lower in DEX	Q9HC38	24.0755	24.2778	24.2588	23.9198	24.0846	23.9336	24.4574	24.5238	24.5436	24.0732	24.3879	24.5316	24.0361	24.3832	24.1431	23.8928	24.1544	23.9725	24.2082	24.3652	24.0602	23.8595	24.1268	24.0403	24.0627	24.2036	23.8201	23.9697	24.1006	23.6159	23.8087	24.2577	24.0578	24.0964	23.9216	23.8862
ATP-dependent RNA helicase A	DHX9	Q08211	0.00133508	0.00937488	-0.164845	lower in DEX	Q08211	24.767	24.967	25.2184	24.6973	24.7243	24.7185	25.1041	25.1823	25.0426	25.1492	24.9722	24.9893	25.0423	24.8989	24.9187	24.9048	24.7079	24.7776	24.872	24.8637	24.8046	24.67	24.7346	24.6364	24.8695	24.8718	25.0609	25.1519	24.8797	24.9229	25.1738	25.143	25.0247	24.8974	24.7035	24.6208
V-type proton ATPase subunit G 1	ATP6V1G1	O75348	0.00643101	0.0323576	-0.164594	lower in DEX	O75348;O95670	24.6607	24.8016	24.5417	24.1528	24.5225	24.2601	24.6387	24.3624	24.431	24.6689	24.2535	24.3244	24.2081	24.0752	24.5957	24.0901	24.2734	23.9757	24.3922	24.249	24.3386	24.2991	24.4684	24.358	24.6388	24.4428	24.4016	24.2246	24.2784	24.2061	24.4094	24.1114	24.2918	24.0551	24.1479	24.0689
Splicing factor 3B subunit 2	SF3B2	Q13435	0.00269689	0.0162465	-0.163353	lower in DEX	Q13435	23.8865	23.5739	23.7514	23.5852	23.5335	23.4841	23.6406	23.6387	23.9704	23.3415	23.4507	23.7399	24.0108	24.0835	23.6875	23.5767	23.4794	23.6684	23.6759	23.7029	23.8195	23.5888	23.6647	23.5439	23.8709	23.8141	23.7866	23.7245	23.835	24.0665	23.7066	23.929	24.0984	23.7444	23.7794	23.9006
COP9 signalosome complex subunit 6	COPS6	Q7L5N1	0.0010504	0.00780475	-0.163353	lower in DEX	Q7L5N1	23.1704	23.1557	23.3681	22.9102	23.091	23.0515	23.3585	23.4197	23.5489	23.3246	23.2809	23.5612	23.3672	23.6764	23.3362	23.409	23.4126	23.439	23.2339	23.6817	23.3892	23.1604	23.2436	23.2618	23.6059	23.3995	23.3821	23.0871	23.0809	23.0543	23.3859	23.5698	23.6868	23.4282	23.4879	23.5114
ATP-dependent 6-phosphofructokinase, platelet type	PFKP	Q01813	0.000103021	0.00116171	-0.163134	lower in DEX	Q01813	25.1734	25.238	25.239	25.0156	24.8518	25.0652	24.8692	24.8114	24.9803	24.9368	24.8371	24.8568	25.2175	25.3554	25.3646	25.0152	25.1263	25.1694	25.109	25.4088	25.2135	25.1778	25.0757	25.0755	24.6353	24.7537	24.8254	24.6146	24.4417	24.4588	25.0901	25.1296	24.9969	24.9638	24.9072	24.8857
Serpin H1	SERPINH1	P50454	0.00566895	0.0289026	-0.162437	lower in DEX	P50454	28.8326	28.8371	28.8316	28.8231	28.8874	28.4929	29.1027	29.0178	28.997	28.6593	28.6456	28.6996	29.0454	28.5691	29.2211	28.9326	28.8182	28.9074	29.4476	29.1689	29.1487	28.8558	29.0417	29.0133	29.076	28.7909	28.8688	28.7434	28.8494	28.9669	29.1922	29.0598	29.2427	29.2188	28.8538	29.1167
cAMP-dependent protein kinase type I-alpha regulatory subunit;cAMP-dependent protein kinase type I-alpha regulatory subunit, N-terminally processed	PRKAR1A	P10644	0.00317885	0.0185224	-0.160987	lower in DEX	P10644	25.6403	25.604	25.5537	25.2142	25.2825	25.3437	24.9652	25.146	25.1409	25.0552	24.9392	24.9183	25.4459	25.4876	25.3714	25.1701	25.055	25.1867	24.9502	25.0985	25.0352	24.8929	25.0357	25.1648	25.278	24.971	25.116	24.8007	25.1773	25.0049	25.0088	25.0165	25.2618	25.0558	24.95	24.9463
[truncated: 245 more rows]

## Sheet: S5_24hSecretome_All
Uniprot identifiers	Gene names	Protein names	Intensity	MS/MS count
P08123	COL1A2	Collagen alpha-2(I) chain	2384400000000	5417
[truncated: 466 more rows]

## Sheet: S6_24hSecretome_DiffAbundant
Table S2: Proteins significantly altered in abundance in proteomes of 24h DEX-stimulated HTPC-cells (paired t-test, q-value < 0.05; additional threshold: log2 fold change > |0.6| for entries in "bold font")
[truncated: 25 more rows]

[truncated: 2 more sheets: S7_72hSecretome_All, S8_72hSecretome_DiffAbundant]
